# Supplementary material for: A systems-level integration of liver-kidney transcriptomics and genome-scale metabolic models reveals organ-specific injury mechanisms
Source: Front Toxicol. 2026 Jul 6;8:1866643. doi: 10.3389/ftox.2026.1866643 (PMC13381020; doi:10.3389/ftox.2026.1866643)
Supplement: Supplementary file 1 [file DataSheet1.xlsx]

## Sheet: Kidney
		Coumarin (mg/kg)							Fenofibrate (mg/kg)								PFOA (mg/kg)
GeneSymbol	GeneID	3.125	6.25	12.5	25	50	100	200	8	16	31.25	62.5	125	250	500	1000	0.156	0.3125	0.625	1.25	2.5	5	10	20
Asns	25612	-0.0899345	-0.18866	-0.23992	0.0580256	-0.122784	-0.0378989	0.534922	0.727609	0.37737	0.347578	0.41891	0.498639	1.22966	2.18009	2.67403	0.337657	0.18231	0.226392	0.234402	0.283234	1.18638	2.6698	3.24138
Cyp2e1	25086	-0.336011	-0.150303	-0.156525	0.00822994	0.261288	0.66118	0.78034	0.516668	0.568885	1.00676	0.920023	0.913974	0.96091	1.49755	1.66547	-0.0635641	0.2807	0.297962	0.347156	1.04417	1.48863	2.27114	3.16639
Igfbp1	25685	-0.199982	-0.180968	-0.351511	0.218613	0.417622	-1.24451	-1.46135	-0.0299474	-0.0435911	0.0993741	-0.354503	-0.392964	0.109081	0.728163	2.07937	-0.375964	-0.275574	-0.155574	-0.483733	-0.416293	0.613382	1.98486	3.10191
Acaa1a	24157	-0.0821105	-0.194568	-0.020418	0.0095381	0.234341	0.523874	0.709461	1.40225	1.63498	2.12677	2.38151	2.51727	2.4692	2.43411	2.39145	0.137407	0.501025	0.737124	1.3278	2.05745	2.65227	2.77213	2.9873
Cyp4a1	50549	-0.0792937	-0.190056	-0.0174056	-0.131478	0.0630749	0.404882	0.455178	1.46716	1.62895	2.3006	2.1717	2.35746	2.37372	2.48454	2.59349	-0.0955029	0.290526	0.663874	1.01407	1.7494	2.20104	2.32298	2.51622
Cpt2	25413	0.0608325	-0.0621285	-0.00528612	-0.113655	0.124127	0.172757	0.318866	0.499349	0.346159	0.643298	0.678993	0.770933	0.597198	0.992723	0.820064	0.0590501	0.0436682	0.363779	0.53874	1.07872	1.22332	1.47722	1.76406
Elovl6	171402	-0.104835	-0.268372	-0.318093	-0.168911	-0.124237	-0.235863	-0.43194	1.04718	0.931912	1.16166	0.836643	0.865492	1.18369	1.35819	1.51285	0.0295553	0.0235501	0.380099	0.328239	0.787479	0.871095	1.26636	1.56141
Mtarc1	690745	-0.15043	-0.0308445	0.12216	0.111539	0.346239	0.87624	1.0803	0.532867	0.504423	0.806822	0.846871	0.867108	0.911372	1.27519	1.31432	-0.132737	0.239033	0.424494	0.579097	0.997724	1.05358	1.11561	1.09671
mt-Cytb	26192	0.0275072	0.0229733	-0.177665	-0.256957	-0.141289	-0.424164	-0.561745	0.252037	0.037559	0.215203	-0.124268	-0.189647	-0.374244	-0.559194	-0.676314	0.108908	0.0153473	0.214582	0.145857	0.784222	1.59883	1.57757	1.07123
Pex11a	85249	-0.145328	-0.537818	-0.397863	-0.276582	-0.265977	-0.70653	-0.479526	0.688845	0.733902	1.09482	0.778564	1.38623	1.53307	1.60557	1.55318	-0.171186	-0.107042	0.0146147	0.19531	0.556372	0.601098	0.777709	1.00691
Mgst1	171341	0.0472028	-0.0221456	-0.0103054	0.23606	0.171891	0.373532	0.413799	0.233069	0.242617	0.283308	0.293852	0.479635	0.631698	0.975127	0.947254	0.107444	0.219349	0.175043	0.330236	0.345348	0.564083	0.847356	0.993499
Slc17a3	266730	0.0952258	0.0797185	0.0884597	-0.0752125	0.0806695	0.315861	0.401943	0.0819909	0.108764	0.275259	-0.0921435	0.0657057	0.120631	0.203333	0.402307	-0.0157073	-0.0423119	0.0210328	-0.051548	-0.135742	0.150531	0.570709	0.967723
Insig1	64194	-0.192291	0.00665988	-0.031851	-0.134395	-0.151367	-0.326142	-0.575082	0.60665	0.577805	0.905253	0.805795	0.937938	1.56254	1.60394	1.65121	0.497784	0.492639	0.627826	0.951133	1.20138	1.51932	1.50445	0.88272
Slc27a2	65192	0.126306	-0.0231374	0.0248263	0.042548	0.214043	0.0991755	0.327068	0.164376	-0.0299305	0.209328	0.336342	0.550881	0.526951	0.62999	0.78444	-0.0752749	-0.132266	0.0932252	0.10213	0.497143	0.612471	0.695137	0.681247
Dusp5	171109	-0.0154374	0.326921	0.368602	0.0617547	0.315396	0.624309	0.558581	0.114631	0.19457	-0.0490814	-0.0741754	-0.0404573	0.453602	0.468446	0.678279	0.385434	0.23862	0.121039	0.433688	0.486142	0.273878	0.50287	0.550754
Ppcs	298490	-0.0278303	-0.231759	-0.137865	-0.0321233	0.14155	-0.517858	-0.401781	0.0865407	0.192789	0.389325	0.234113	0.382029	0.411418	0.474959	0.546311	-0.236705	-0.151081	-0.13243	-0.05182	0.179402	0.196671	0.394702	0.478394
Cyp51	25427	-0.169955	0.183565	0.0455118	-0.133468	-0.212506	-0.141935	-0.364053	0.257522	0.401627	0.266215	0.665697	0.64921	0.93312	0.881478	0.57031	0.356704	0.486691	0.486611	0.710004	0.755191	0.723575	0.867505	0.422594
Psmd4	83499	0.107015	0.143313	0.0710317	0.238327	0.316757	0.354427	0.401092	-0.113343	-0.291114	-0.329644	0.33417	0.319521	0.268692	0.320163	0.426658	-0.0450441	-0.0791317	-0.0238679	0.016817	0.203594	0.108968	0.395012	0.335241
Por	29441	-0.142128	-0.240107	-0.280664	-0.0483706	0.171067	-0.530852	-0.561361	0.00627563	-0.0923161	-0.0377706	0.219355	0.375858	0.433309	0.456956	0.337271	-0.501585	-0.502838	-0.30877	-0.346187	-0.0977547	-0.134219	-0.140813	-0.308354
Dera	690945	-0.0687658	-0.104322	-0.183842	-0.0192128	-0.195643	-0.140625	-0.340789	-0.0776811	-0.147175	-0.102316	-0.313118	-0.28321	-0.449095	-0.44058	-0.548316	0.032185	0.0240567	-0.0013238	-0.0966014	-0.200278	-0.221195	-0.144961	-0.316806
Htra1	65164	-0.111406	-0.0167568	-0.0853199	-0.135349	-0.336945	-0.249667	-0.46945	-0.333076	-0.449581	-0.596461	-0.65375	-0.515077	-0.592184	-0.492639	-0.744894	-0.246863	-0.0834504	-0.126992	-0.218	-0.241692	-0.259153	-0.261006	-0.337504
Chsy1	292999	0.115059	0.0422757	-0.140277	0.138789	-0.101879	-0.436457	-0.651103	-0.293873	-0.184954	-0.300286	-0.424269	-0.567273	-0.395564	-0.346843	-0.636042	-0.245663	-0.292242	-0.167215	-0.268285	-0.202662	-0.342684	-0.218708	-0.380237
Tubb2a	498736	-0.00370006	-0.165418	-0.162958	-0.310515	-0.455265	-0.354788	-0.52016	0.0481407	0.107676	-0.0836446	-0.824521	-0.465833	-0.65339	-0.414261	-0.738292	0.0842533	0.135068	0.036882	-0.105573	-0.138664	-0.359553	-0.110467	-0.381464
Edem1	297504	-0.150021	-0.254282	-0.379236	-0.187899	-0.0824014	-0.584926	-0.716852	0.111435	0.00671345	0.298087	-0.167303	-0.0209984	0.213097	0.262228	0.609107	-0.332636	-0.402218	-0.21395	-0.527086	-0.445856	-0.477825	-0.438761	-0.384123
Chek2	114212	-0.186732	0.0907132	-0.10974	0.00467081	-0.354589	-0.424749	-0.527133	-0.0172409	0.00408932	-0.388465	-0.165573	-0.0273913	-0.058163	-0.218466	-0.380016	-0.279552	-0.214627	-0.171636	-0.346118	-0.223326	-0.556485	-0.483638	-0.397116
Tuba1a	64158	-0.000395578	-0.00539844	-0.00825589	0.00791963	-0.0888619	-0.121396	-0.319809	-0.0270468	-0.0440168	-0.236956	-0.460714	-0.349773	-0.250792	-0.243628	-0.401512	-0.0825804	0.152665	-0.00939257	-0.109241	-0.199427	-0.378955	-0.234682	-0.397869
Ctsk	29175	0.154011	-0.0672638	-0.112017	0.0732657	-0.183474	-0.247106	-0.576888	-0.23646	-0.138276	-0.607965	-0.451352	-0.558365	-0.610445	-0.0951711	-0.801552	-0.00832671	-0.104995	-0.132058	-0.168047	-0.129545	-0.437349	-0.242692	-0.406385
Ezh2	312299	-0.277284	0.123708	-0.248382	0.0962194	-0.247865	0.0231524	-0.467081	-0.131175	0.0578239	-0.300062	-0.426638	-0.33378	-0.579395	-0.249649	-0.40016	-0.224202	0.0738101	-0.0902227	0.0285659	-0.568661	-0.0821257	-0.302831	-0.412657
Slc13a2	65202	0.0714456	0.0156853	0.103207	0.0920256	0.286153	0.458692	0.543045	0.00520699	-0.234508	-0.144271	-0.311895	-0.30815	-0.401099	-0.430226	-0.688422	0.101906	0.0448365	0.0866301	-0.142664	-0.0743427	-0.149888	-0.314754	-0.423078
Ccnb1	25203	-0.164536	0.0407882	-0.267657	-0.311358	-0.446956	-0.482544	-0.572553	-6.08658e-05	-0.253854	-0.108265	-0.396728	-0.447025	-0.289125	-0.18841	-0.485735	0.051495	-0.0742374	-0.113663	-0.134922	-0.396758	-0.408378	-0.369163	-0.423441
Amdhd2	302972	-0.0800687	-0.280648	-0.307122	-0.425111	-0.366842	-0.540354	-0.58669	-0.314485	-0.148996	-0.426862	-0.505824	-0.279052	-0.372643	-0.43738	-0.707765	-0.00568007	-0.0305429	-0.118932	-0.148188	-0.184613	-0.303669	-0.280425	-0.427555
Rai14	294804	-0.0287158	-0.297934	-0.213572	-0.329201	-0.276811	-0.402643	-0.521662	-0.195524	-0.23581	-0.542647	-0.308298	-0.0830513	-0.203741	-0.204945	-0.431467	-0.0240006	-0.168256	-0.0420223	-0.328346	-0.0388503	-0.397624	-0.297577	-0.427949
Slco1a1	50572	0.166174	0.0861161	-0.0180448	0.0201159	-0.298204	-0.826858	-1.19754	0.343688	0.494422	0.00730779	-0.662673	-0.208407	-0.191714	-0.749719	-1.05665	0.3466	0.0210146	-0.0660568	0.186776	0.00457179	-0.412858	-0.321715	-0.429749
Dhfr	24312	-0.103566	-0.215989	0.0333022	-0.106971	-0.215046	-0.198791	-0.318118	-0.203066	-0.320449	-0.306788	-0.40545	-0.598195	-0.585962	-0.676802	-0.705611	-0.0116995	-0.0496435	-0.0321825	-0.250182	0.0787166	-0.2027	-0.0734529	-0.434588
Mcm3	316273	0.187263	0.0202261	-0.0493559	-0.0200356	-0.265572	-0.169364	-0.797683	0.226821	0.116387	-0.379857	-0.371444	-0.624794	-0.602752	-0.274022	-0.694	-0.0543548	-0.0671527	-0.0943928	-0.133466	-0.250301	-0.6326	-0.41776	-0.435966
Cdk1	54237	-0.38614	-0.275552	-0.25927	-0.227358	-0.336828	-0.366653	-0.472996	-0.183077	-0.113109	-0.338338	-0.271797	-0.386059	-0.292793	-0.307223	-0.351196	-0.121809	0.225406	-0.180678	-0.200228	-0.279126	-0.289714	-0.376065	-0.440733
H2bc8	306969	-0.095112	-0.102736	-0.243005	-0.16393	-0.311144	-0.408113	-0.475097	-0.208479	-0.253897	-0.654616	-0.633231	-0.609104	-0.776951	-0.526002	-0.860697	-0.0474347	-0.160354	-0.183136	-0.287418	-0.201731	-0.51324	-0.211331	-0.445481
Gsta3	494500	0.0610823	-0.159257	0.259256	-0.0114086	0.396864	0.232255	0.521226	-0.507089	-0.532474	-0.540481	-1.31446	-0.726509	-0.411103	-0.669865	-0.798724	-0.0725224	-0.181419	-0.068259	-0.416546	-0.591705	-0.326866	-0.645854	-0.447926
Msra	29447	0.00736885	-0.0118384	-0.282695	-0.0176009	-0.165332	-0.278479	-0.301846	0.0719702	0.0466246	0.104138	-0.389639	-0.197694	-0.208758	-0.412544	-0.475726	0.228509	0.130946	0.150813	0.0884327	0.0656495	-0.0217635	-0.0729754	-0.450358
Homer2	29547	-0.171714	-0.209226	-0.0725353	-0.15253	-0.23628	-0.479073	-0.525102	-0.15286	-0.435979	-0.452075	-0.465062	-0.432622	-0.381331	-0.339989	-0.494019	-0.192879	0.041842	-0.0689949	-0.115501	-0.0570112	-0.111588	-0.24085	-0.451473
Hist2h3c2	310678	-0.058051	-0.0470044	-0.286749	-0.0856047	-0.28643	-0.24413	-0.474964	-0.217822	-0.381006	-0.754256	-0.739594	-0.70905	-0.680517	-0.426684	-0.698266	-0.0898007	0.00934165	-0.128897	-0.220586	-0.245603	-0.613822	-0.352844	-0.46837
Ccnf	117524	-0.172943	0.0739447	-0.247254	-0.439021	-0.361548	-0.456592	-0.58338	-0.307179	-0.246585	-0.358006	-0.273378	-0.330687	-0.56994	-0.428746	-0.399728	-0.269365	0.119675	-0.271427	-0.264533	-0.201333	-0.149558	-0.208893	-0.470699
Gnai1	25686	0.0193515	-0.272012	-0.141175	-0.380564	-0.242879	-0.385683	-0.31048	0.0791989	-0.139225	0.0533096	-0.609243	-0.65063	-0.654156	-0.427277	-0.572909	-0.0538991	0.112579	-0.028349	-0.157096	-0.32947	-0.370482	-0.36674	-0.482416
Mapt	29477	-0.10275	-0.0684427	0.00285865	-0.107267	-0.1239	-0.333178	-0.363097	-0.215971	-0.274637	-0.382764	-0.404359	-0.442811	-0.337844	-0.364571	-0.386324	-0.00923443	-0.0984117	-0.206969	-0.187939	-0.190602	-0.340297	-0.308799	-0.482947
Sesn1	294518	-0.243906	-0.123219	-0.324258	-0.158555	-0.0428209	-0.226054	-0.342398	0.198481	-0.0154907	-0.223282	-0.264904	-0.246134	-0.401196	-0.27292	-0.515337	-0.220456	-0.080546	-0.302357	-0.553422	-0.400327	-0.403491	-0.276656	-0.483523
Tp53inp2	362246	-0.0197807	-0.192021	-0.381049	-0.282262	-0.0637194	-0.344538	-0.464789	-0.115469	-0.238033	-0.48632	-0.608059	-0.601824	-0.463236	-0.528693	-0.908852	0.16836	0.231162	-0.0717546	-0.00437672	0.100269	-0.46003	-0.176177	-0.497927
Smc2	362519	-0.0390148	-0.0158409	-0.0520391	-0.188515	-0.337843	-0.214918	-0.435224	-0.0835108	-0.15149	-0.118426	-0.324011	-0.369676	-0.42485	-0.478375	-0.437878	-0.0495762	-0.0280094	-0.0778059	-0.240654	-0.322423	-0.322168	-0.541001	-0.498011
Mfap2	313662	0.0955809	-0.301515	-0.235022	-0.194915	-0.48471	-0.341482	-0.571934	-0.323993	-0.352037	-0.256432	-0.166298	-0.673544	-0.820562	-0.328569	-1.07459	0.271046	0.26599	0.240314	0.0337686	0.00723636	-0.203012	-0.0658928	-0.505842
Bub1b	171576	-0.203768	0.0149932	-0.0289502	-0.0357357	-0.313249	-0.371658	-0.43639	-0.176593	-0.13285	-0.291717	-0.363991	-0.390371	-0.391236	-0.501606	-0.41863	-0.0252571	0.0175755	0.0755984	-0.217564	-0.26377	-0.344918	-0.199288	-0.50816
Il4r	25084	-0.0938446	-0.0130695	-0.148842	0.0365367	-0.247792	-0.236273	-0.444481	-0.138842	-0.30672	-0.474077	-0.159257	-0.185208	-0.407289	-0.43279	-0.455655	-0.051323	-0.0311778	-0.0856815	-0.000653117	-0.0198741	-0.212828	-0.220612	-0.51249
Plcb1	24654	-0.100623	0.024625	-0.0384648	-0.0520632	-0.138448	-0.113682	-0.357765	-0.0438764	-0.181538	0.228498	-0.103397	-0.0187952	-0.311213	-0.266279	-0.495401	-0.142061	-0.15577	-0.0576971	-0.247167	-0.19879	-0.220628	-0.412128	-0.5177
Arhgap11a	296060	0.0105486	-0.011369	-0.175723	-0.221165	-0.347748	-0.473192	-0.505598	-0.129539	-0.0729003	-0.272684	-0.491703	-0.454348	-0.560339	-0.558356	-0.519096	-0.142162	-0.303215	-0.228849	-0.154379	-0.407426	-0.422211	-0.361397	-0.520482
Ube2c	296368	-0.173172	0.0748744	-0.304045	-0.19254	-0.444442	-0.484788	-0.464082	-0.441903	-0.539941	-0.655901	-0.712958	-0.706436	-0.736353	-0.702063	-0.70425	-0.222835	-0.210306	-0.172001	-0.345293	-0.307031	-0.298102	-0.324996	-0.520815
Mybbp1a	60571	0.0596817	-0.115875	-0.129881	0.361911	1.30524	2.16634	2.00398	0.890245	0.452	0.0825994	0.441737	0.249317	1.13631	1.59879	1.47623	-0.135072	-0.244494	-0.189603	-0.258973	-0.0102198	-0.424242	-0.382011	-0.523393
Gas2l3	680280	-0.148638	0.0530981	-0.418822	-0.464965	-0.560994	-0.682385	-1.0387	-0.373337	-0.37962	-0.248939	-0.57612	-0.503624	-0.49384	-0.342	-0.583112	0.0416073	-0.0970146	-0.132234	0.123287	-0.128462	-0.389416	-0.425581	-0.524609
Vil1	316521	-0.116883	-0.0721892	-0.115318	-0.0831187	-0.223774	-0.212216	-0.399613	-0.0788653	-0.285859	-0.122161	-0.483409	-0.439603	-0.597755	-0.533881	-0.571265	-0.117038	0.13586	-0.0286389	-0.0990861	-0.151469	-0.246425	-0.292041	-0.525066
Aspm	289054	-0.109358	0.00557855	-0.450927	-0.178838	-0.346441	-0.656833	-0.755578	-0.307616	-0.307608	-0.198131	-0.368142	-0.59982	-0.518475	-0.3645	-0.661279	-0.0132239	0.056625	-0.283986	0.0627355	-0.253022	-0.383269	-0.55262	-0.528298
Bmf	246142	0.0405416	-0.264691	-0.297061	-0.0401237	-0.249098	-0.222466	-0.544939	0.0611382	-0.0203343	-0.461349	-0.384096	-0.422782	-0.472276	-0.450482	-0.673823	0.141249	-0.0100188	0.212862	-0.0274462	0.095764	-0.478387	-0.296904	-0.541698
H2ax	500987	-0.290128	0.0884898	-0.458914	-0.360178	-0.505311	-0.71447	-0.672098	-0.221786	-0.403907	-0.417269	-0.199145	-0.614561	-0.620079	-0.306178	-0.505869	-0.0570445	0.0159436	-0.39754	-0.171362	-0.263939	-0.484988	-0.214627	-0.545873
Myo10	310178	-0.0219671	-0.0439142	0.0286226	-0.106299	-0.125882	-0.211744	-0.381522	-0.256863	-0.113139	-0.419919	-0.4217	-0.369365	-0.498714	-0.48092	-0.558162	-0.0653357	-0.123479	-0.155749	-0.177053	-0.138122	-0.473579	-0.397943	-0.548697
Actn1	81634	-0.137508	-0.0433245	-0.0780283	-0.172394	-0.147349	-0.35843	-0.427688	-0.260848	-0.28896	-0.793017	-0.449553	-0.656107	-0.693739	-0.336194	-0.742516	-0.213535	-0.106684	-0.275823	-0.260881	-0.325536	-0.451121	-0.443695	-0.564518
Kifc1	294286	-0.0201479	-0.0877408	-0.429416	-0.224704	-0.505027	-0.327192	-0.590254	0.341027	0.0576343	-0.0573857	-0.48563	-0.297587	-0.685033	-0.847715	-1.09758	0.582815	0.393098	0.384227	0.130394	0.0285552	-0.30846	-0.206886	-0.57108
Apln	58812	-0.29852	-0.494655	-0.155136	-0.264404	-0.392825	-0.436216	-0.814724	-0.0257735	-0.0986336	-0.567295	-0.3118	-0.323252	-0.893299	-0.794794	-1.44799	-0.097981	-0.090702	-0.124213	-0.110785	-0.272027	-0.503673	-0.206466	-0.602085
Plk4	310344	0.155393	-0.0325248	-0.0826757	-0.165792	-0.41157	-0.513032	-0.469852	-0.462361	-0.158056	-0.33366	-0.157495	-0.563314	-0.448635	-0.24765	-0.725822	-0.000730172	-0.314328	-0.22667	0.0222521	-0.234595	-0.539935	-0.387883	-0.616557
Pdxp	727679	-0.170652	-0.141077	-0.170053	0.0267768	-0.256079	-0.210825	-0.359736	-0.134902	-0.138159	-0.224158	-0.309885	-0.106433	-0.351647	-0.39414	-0.507603	-0.0728182	0.0951398	0.0864857	0.0857298	-0.0587018	0.25427	0.0522938	-0.627437
Col4a2	306628	0.0142036	-0.142145	-0.0622033	-0.120259	-0.178629	-0.426253	-0.399044	-0.0291558	-0.229723	-0.287045	-0.307472	-0.309546	-0.442055	-0.341163	-0.579113	-0.0938163	-0.184821	-0.109171	-0.265326	-0.269069	-0.526756	-0.256107	-0.634163
Shcbp1	364648	0.0543964	-0.0119349	-0.100983	-0.160039	-0.301076	-0.607222	-0.695606	-0.416808	-0.407398	-0.331201	-0.487247	-0.467297	-0.525505	-0.655618	-0.632516	-0.0839862	0.253648	-0.0533508	-0.213833	-0.353752	-0.505334	-0.413895	-0.635889
Uhrf1	316129	0.144101	0.144702	-0.206453	-0.00901025	-0.301949	-0.301909	-0.462184	-0.250596	-0.410358	-0.459243	-0.396585	-0.442778	-0.390262	-0.553805	-0.581833	-0.126949	-0.16413	-0.417654	-0.342045	-0.548561	-0.586676	-0.410396	-0.681773
E2f1	399489	0.0173794	0.177827	-0.113535	-0.167053	-0.401548	-0.613923	-0.66404	-0.133554	-0.441925	-0.059677	-0.151009	-0.321574	-0.650219	-0.119738	-0.460612	0.16026	-0.0587793	0.0325062	-0.122998	-0.582601	-0.664313	-0.510603	-0.686553
Lgmn	63865	-0.0969886	-0.0339995	-0.0645989	-0.00652984	-0.109603	-0.231933	-0.3916	-0.270874	-0.34031	-0.109276	-0.123582	-0.154006	-0.226694	-0.312345	-0.4311	-0.140333	0.0126613	0.0149308	-0.1244	-0.284146	-0.052296	-0.175771	-0.688215
H3c13	684762	-0.0917098	-0.0932044	-0.299369	-0.138977	-0.437517	-0.531926	-0.687414	-0.0668377	-0.302488	-0.452956	-0.751379	-0.928164	-1.028	-0.658135	-1.11935	-0.107926	0.0323725	-0.286481	-0.268319	-0.351686	-0.803516	-0.472423	-0.701359
Trib1	78969	-0.12305	0.183146	0.123861	-0.0911985	-0.275112	-0.359415	-0.608163	-0.338406	-0.396332	-0.363981	-0.578756	-0.63769	-0.846121	-0.819386	-0.981592	0.00424315	0.100124	0.0989092	0.0687407	-0.0300048	-0.0956966	-0.344341	-0.704142
Serpinf2	287527	0.192802	0.00467337	0.109202	-0.0065164	0.17786	0.109958	0.366194	-0.407114	-0.362578	-0.999152	-0.773531	-0.412344	-0.588548	-0.686587	-1.04688	0.142154	0.105058	0.00836989	0.0209819	0.0991999	-0.354762	-0.310693	-0.711565
Cdca5l1	686151	0.0512591	0.0162403	-0.289277	-0.261286	-0.409038	-0.755493	-0.815582	-0.58788	-0.208414	-0.58182	-0.662926	-0.801619	-0.746604	-0.422227	-0.911292	0.14093	-0.0737152	-0.323882	-0.156135	-0.426743	-0.642354	-0.188651	-0.720533
Oxct1	690163	-0.0327846	-0.00171237	-0.144611	-0.116244	-0.29968	-0.185867	-0.511792	-0.0958681	-0.23311	-0.330111	-0.5496	-0.679884	-0.841856	-0.872263	-0.956821	0.00765535	-0.0995173	-0.0528729	-0.2566	-0.390494	-0.586477	-0.538585	-0.757297
Ak2-ps3	500039	0.00177862	-0.185765	-0.103538	-0.282812	-0.160825	-0.290607	-0.344527	0.0387749	-0.253504	-0.0953226	-0.439579	-0.202458	-0.317367	-0.42666	-0.589538	-0.112226	-0.155437	-0.0726096	-0.26826	-0.321164	-0.478044	-0.596105	-0.773896
Stmn1	29332	-0.0692934	-0.0199855	-0.159234	-0.0833226	-0.162269	-0.497025	-0.579658	-0.538103	-0.682307	-0.846474	-0.695652	-0.74345	-0.638876	-0.549197	-0.50997	-0.024459	-0.0694858	-0.277956	-0.231856	-0.454432	-0.623679	-0.559072	-0.786262
Slc37a4	29573	-0.146593	-0.158069	-0.138484	-0.121691	-0.098584	-0.30163	-0.367774	0.0908083	-0.254213	0.0736816	-0.334806	-0.433313	-0.398468	-0.548031	-0.478848	-0.190017	-0.080259	0.00932182	-0.233894	-0.363291	-0.237615	-0.486947	-0.799965
Col4a1	290905	-0.128809	-0.0863327	-0.390973	-0.417072	-0.407428	-0.482895	-0.601225	0.0154194	-0.188861	-0.31401	-0.559724	-0.540802	-0.565191	-0.621513	-0.625077	-0.271246	-0.340113	-0.213937	-0.214644	-0.64732	-0.623825	-0.340083	-0.800643
Agxt2	83784	-0.132279	-0.0866446	-0.175694	-0.0942256	-0.194839	-0.179622	-0.425154	-0.230929	-0.340499	-0.465694	-0.64389	-0.586502	-0.704876	-0.804414	-0.924996	-0.105263	-0.0361793	-0.22629	-0.189762	-0.198123	-0.335064	-0.336487	-0.809537
Cyp2f4	54246	-0.0713559	-0.283088	-0.273996	-0.341377	0.051267	0.464336	0.503901	0.0277409	-0.375557	-0.546652	-0.606016	-0.833471	-0.897809	-0.886583	-1.11665	-0.660936	0.0879119	-0.221517	-0.596242	-0.322159	-0.285934	-0.801844	-0.835296
Cycs	25309	-0.110816	-0.132086	-0.209831	-0.198682	-0.182905	-0.42054	-0.505871	-0.115259	-0.233038	-0.597655	-0.609032	-0.542605	-1.04807	-0.770765	-1.17631	0.147005	-0.175655	-0.169576	-0.182495	-0.183038	-0.621222	-0.571832	-0.839608
Ska1	291441	0.0439124	-0.032474	-0.267474	-0.387278	-0.442256	-0.78339	-0.774013	-0.0396564	-0.127787	-0.284714	-0.274245	-0.413787	-0.575741	-0.453274	-0.605383	-0.179287	-0.259051	-0.393114	-0.350367	-0.387481	-0.560166	-0.464567	-0.843408
Trim59	365813	-0.0812654	0.123337	0.0210914	-0.155092	-0.429149	-0.30542	-0.483574	-0.142871	-0.278804	-0.214605	-0.459661	-0.433338	-0.608496	-0.703531	-0.911018	0.105167	0.244796	0.111837	0.165651	0.018884	-0.0647696	-0.217059	-0.846188
Dab2	79128	-0.0726046	-0.24276	-0.211826	-0.282233	-0.272526	-0.349224	-0.366339	-0.0920936	-0.477279	-0.153048	-0.499282	-0.555724	-0.67887	-0.701943	-0.712259	-0.148429	-0.038204	0.0641996	-0.280735	-0.281903	-0.354894	-0.585947	-0.846867
Pclaf	300795	0.0864989	0.194315	-0.276589	-0.111874	-0.450072	-0.485752	-0.738421	-0.133786	-0.233425	-0.251168	-0.344271	-0.315361	-0.290983	-0.0380161	-0.361106	-0.163738	-0.114474	-0.449441	-0.409122	-0.511469	-0.685936	-0.448645	-0.870074
Kif23	315740	-0.0492727	0.118052	-0.12179	-0.32871	-0.633966	-0.791892	-0.927313	-0.212253	-0.337664	-0.346097	-0.640254	-0.733488	-0.629528	-0.682822	-0.889872	-0.347843	-0.16434	-0.184771	-0.373291	-0.786238	-0.937551	-0.797134	-0.877603
Spc24	363028	-0.13898	0.0920087	-0.336307	-0.379587	-0.706804	-1.11522	-1.2144	-0.178325	-0.656948	-0.719707	-0.494495	-0.766682	-1.09853	-0.747378	-0.986411	-0.228079	-0.226308	-0.394883	-0.279375	-0.568917	-1.0127	-0.64086	-0.892385
Plk1	25515	-0.130977	0.0728165	-0.255964	-0.243211	-0.542826	-0.839089	-0.962868	-0.265151	-0.344752	-0.66888	-0.663475	-0.570625	-0.729015	-0.570319	-0.829959	-0.0145556	-0.171302	-0.255335	-0.296351	-0.488274	-0.491288	-0.755686	-0.924707
Kntc1	304477	0.142265	0.0497941	-0.03513	-0.380625	-0.416671	-0.820606	-0.939688	-0.194819	-0.301049	-0.0733286	-0.299164	-0.587599	-0.562199	-0.291462	-0.610896	0.00396621	-0.0464502	-0.0147521	0.00198544	-0.342342	-0.372377	-0.417836	-0.931346
Dpp7	83799	-0.0429265	-0.0534915	-0.0134736	-0.0469929	-0.0862655	-0.388116	-0.457176	-0.186773	-0.386286	-0.251022	0.00691512	0.166896	-0.262976	-0.271966	-0.564941	-0.334816	0.00133523	-0.0803754	-0.231781	-0.119334	-0.244883	-0.349945	-0.933857
Cycsl2	690675	-0.0126661	-0.111756	-0.072666	-0.192566	-0.176885	-0.359453	-0.410301	-0.0553447	-0.103549	-0.513142	-0.575732	-0.412803	-0.676824	-0.847898	-1.08749	0.0367836	-0.12631	-0.180181	-0.228015	-0.303319	-0.691486	-0.688068	-0.941366
Fgf13	84488	-0.1439	-0.0770057	-0.0887815	-0.0620501	-0.0866438	-0.240159	-0.453175	-0.340011	-0.299573	-0.741298	-0.820772	-0.592158	-0.755821	-1.19473	-1.36844	-0.16428	-0.192551	-0.393243	-0.452251	-0.47769	-0.810906	-0.778372	-0.952765
Cdc20	64515	-0.0734942	0.185301	-0.18606	-0.298887	-0.610506	-0.795727	-1.0495	-0.409574	-0.554946	-0.83893	-0.671643	-0.63424	-0.901696	-0.837164	-1.22031	0.0353428	0.0202628	-0.220427	-0.299719	-0.380624	-0.805637	-0.651793	-0.963919
Cenpf	257649	0.146508	0.318882	-0.287248	-0.225079	-0.591666	-0.870488	-1.1261	-0.384976	-0.510256	-0.431065	-0.789163	-0.977112	-1.07608	-0.922482	-1.09819	-0.0845954	-0.174546	-0.230479	-0.353666	-0.708327	-0.947432	-0.767826	-0.968867
Nusap1	311336	-0.108899	0.140283	-0.223047	-0.270893	-0.519018	-0.830771	-0.780963	-0.345138	-0.419821	-0.295216	-0.483989	-0.531907	-0.75796	-0.572172	-0.765838	-0.12077	-0.0792746	-0.23282	-0.101371	-0.511475	-0.734031	-0.574442	-0.983567
Ect2	361921	-0.130042	0.23504	-0.0528244	-0.45021	-0.551206	-0.722598	-0.905196	-0.0377414	-0.333007	-0.54796	-0.442851	-0.690468	-0.850431	-1.02519	-0.990426	-0.0372689	-0.15435	-0.136172	-0.0577818	-0.270687	-0.567525	-0.853823	-0.997427
Slc10a1	24777	0.291843	0.0701467	0.209989	0.139687	0.464886	0.712939	0.903552	-0.510309	-0.286728	-0.136984	-0.724927	-0.62759	-1.00885	-1.15045	-0.965072	-0.383442	-0.16486	-0.178821	-0.27432	-0.65447	-0.632516	-0.855257	-0.998915
Mybpc2	292879	0.235093	-0.0669119	0.216022	0.170847	0.158206	1.13531	0.897735	-0.269485	-0.595186	-1.062	-0.500916	-0.432252	-1.28443	-0.627568	-1.8756	-0.626643	-0.302563	-0.278125	-0.268459	-0.393424	-0.873471	-0.821042	-1.01183
Pbk	290326	-0.326535	-0.195494	-0.495114	-0.440776	-0.88234	-1.16731	-1.35221	-0.124018	-0.247356	-0.368332	-0.472438	-0.827251	-0.943569	-1.07358	-1.08465	0.18898	0.0312336	-0.203559	-0.272325	-0.622017	-0.781866	-0.783883	-1.02192
Ttk	315852	-0.140357	-0.292941	-0.261679	-0.331093	-0.641206	-0.896695	-0.979948	-0.179687	-0.156396	-0.230234	-0.483924	-0.614331	-0.43184	-0.394905	-0.666698	-0.0532012	-0.232567	-0.31339	-0.337203	-0.564945	-0.789615	-0.741921	-1.02427
Cryga	684028	-0.0761555	-0.222522	-0.28391	-0.0274557	-0.39003	-0.945742	-0.957357	0.0964818	-0.434248	-0.456987	-0.840196	-0.910576	-0.960662	-1.06746	-1.49142	0.172139	0.231703	-0.0123395	-0.00450294	-0.145352	-0.230153	-0.550278	-1.03091
Col1a2	84352	0.202231	-0.071898	-0.186388	-0.0539764	-0.475575	-0.333816	-0.719303	0.0558221	-0.136459	-0.232596	0.0321668	-0.420372	-0.561355	0.190174	-1.06991	0.123997	-0.0197398	0.0200765	-0.0675537	-0.171145	-0.34666	-0.300044	-1.0502
Dlgap5	289997	-0.0575213	-0.0328476	-0.288059	-0.38291	-0.562353	-0.651237	-0.815438	-0.369764	-0.621621	-1.05457	-0.619744	-0.842151	-0.910244	-0.457373	-1.18628	-0.52667	-0.411332	-0.707989	-0.558409	-0.691403	-0.728336	-0.899066	-1.0715
Rgn	25106	0.229027	0.163522	0.0358097	0.13693	-0.0890831	-0.548013	-0.607244	0.245381	0.412045	-0.0735269	-0.425515	0.0343209	-0.162041	-0.815201	-1.22968	0.462422	0.267041	0.198296	0.240544	0.171555	-0.057076	-0.084557	-1.08515
Ube2t	360847	-0.0661851	0.123194	-0.239635	-0.161934	-0.77322	-0.879513	-1.09357	-0.369987	-0.390954	-0.359149	-0.457286	-0.723446	-0.863158	-0.621758	-0.722721	-0.302981	-0.141628	-0.458031	-0.393891	-0.652866	-0.877642	-1.04696	-1.10986
Slc25a13	362322	-0.0458522	-0.0273324	-0.00254769	-0.176839	-0.147238	-0.239009	-0.331691	-0.0537727	-0.193072	-0.0852381	-0.624907	-0.591	-0.593217	-0.901058	-0.993047	-0.0316436	0.0488715	0.0136919	-0.164766	-0.341875	-0.364133	-0.803392	-1.1102
Nuf2	304951	0.142872	0.0416701	-0.206948	-0.439043	-0.63038	-0.958878	-1.19915	-0.230913	-0.629724	-0.393577	-0.617707	-1.10743	-0.823606	-0.909555	-1.11987	0.0474475	-0.173063	-0.231341	-0.310815	-0.539117	-0.907098	-0.865531	-1.11475
Col6a3	367313	-0.100295	-0.155596	-0.295326	-0.304458	-0.699495	-0.678722	-0.877182	-0.0108043	-0.347889	-0.136117	-0.371176	-0.355671	-0.59235	-0.562962	-1.1837	-0.128737	-0.352045	-0.253349	-0.519208	-0.273427	-0.820127	-0.653767	-1.12517
Proc	25268	-0.205966	-0.236582	-0.362212	-0.249363	-0.483939	-0.554158	-0.567106	-0.390937	-0.324367	-0.59309	-0.639556	-0.474942	-0.601814	-0.641618	-0.666435	0.0338578	0.0681871	-0.114368	-0.0332998	-0.113182	-0.455942	-0.453701	-1.15328
Nat8f3	113892	-0.0951896	-0.142196	-0.14037	-0.200082	-0.0609248	-0.450928	-0.60156	-0.242123	-0.247184	-0.515391	-0.680022	-0.67253	-0.691087	-0.79506	-1.1657	-0.216505	-0.347375	-0.295457	-0.452352	-0.351249	-0.664616	-0.720327	-1.16679
H2bc3	102549061	-0.0584196	0.127529	-0.241745	-0.278675	-0.725883	-0.942239	-1.36536	-0.0550091	-0.168525	-0.312201	-0.634864	-0.792632	-1.05075	-0.939916	-1.32935	-0.0108731	-0.0255016	-0.135247	-0.225601	-0.523363	-0.584154	-0.795152	-1.18058
Mpv17l	100362572	-0.402951	-0.86506	-0.142187	-0.507247	-0.351517	-0.758864	-0.75701	0.00185355	-0.425335	-0.644271	-1.35726	-0.904519	-1.13721	-1.33703	-1.27259	-0.0249072	0.00277925	0.00382369	-0.430617	-0.768274	-0.676947	-1.15439	-1.20935
Cenpw	689399	0.0719738	0.026402	-0.393787	-0.37466	-0.987897	-1.10798	-1.49347	-0.355069	-0.524305	-0.671174	-0.6047	-0.95742	-0.895613	-0.715353	-0.777999	-0.0429736	-0.230339	-0.299276	-0.411897	-0.740232	-0.863173	-1.10798	-1.22424
Ptgs2	29527	-0.178835	0.222194	-0.180511	-0.169049	-0.587584	-0.598332	-0.940501	0.536548	-0.0300759	-0.184861	-0.267716	-0.15285	-0.575583	-0.647637	-1.18261	-0.586556	-0.55823	-0.486408	-0.593234	-0.668429	-0.481002	-0.292899	-1.22589
Esr1	24890	-0.0312345	-0.030644	-0.098968	-0.102234	-0.337428	-0.47136	-0.630526	-0.00644129	-0.0773345	-0.422292	-0.702668	-0.603772	-0.749464	-0.876016	-1.2474	0.145286	0.264812	-0.0255492	0.0321382	-0.230292	-0.495554	-0.840754	-1.29184
Pzp	252922	-0.0270174	-0.029358	-0.0699568	-0.177484	-0.233751	-0.200093	-0.343987	-0.136805	-0.358068	-0.14401	-0.458689	-0.567076	-0.891868	-1.13026	-1.12487	0.0485874	0.0268579	0.093545	-0.185251	-0.140732	-0.147927	-0.465673	-1.32669
Cks2	498709	-0.13215	0.116721	-0.361452	-0.190806	-0.544753	-0.627647	-1.17904	-0.496477	-0.559641	-0.658304	-0.532391	-0.925612	-1.17543	-0.981167	-1.05146	-0.275405	-0.17728	-0.550022	-0.42519	-0.814375	-1.06596	-0.940682	-1.33195
Kif20a	361308	-0.179196	-0.0186952	-0.475874	-0.453497	-1.00204	-1.1922	-1.27991	-0.394966	-0.690339	-0.899294	-0.953576	-0.8856	-1.03967	-1.09039	-1.20708	-0.239293	-0.213359	-0.529997	-0.237581	-0.528672	-1.13724	-0.898097	-1.36522
Kif18b	303575	0.0355506	0.0168484	-0.266191	-0.243484	-0.640483	-0.842841	-0.995652	-0.809415	-0.799364	-0.909369	-0.789526	-1.07508	-0.935699	-0.890244	-1.02017	-0.156953	-0.00012621	-0.148402	-0.14224	-0.488345	-0.786241	-1.20256	-1.37882
Anln	363031	-0.262691	0.015843	-0.25052	-0.337056	-0.79779	-1.35014	-1.35488	-0.280517	-0.515494	-0.701348	-0.578736	-0.98985	-0.961163	-0.741797	-1.11581	-0.250884	-0.21685	-0.446952	-0.389651	-0.733655	-0.956969	-1.189	-1.38571
Kif22	293502	-0.105626	0.142073	-0.518151	-0.478868	-0.843078	-1.53883	-1.75498	-0.381815	-0.32717	-0.547559	-0.674278	-0.825591	-1.29547	-1.0848	-1.48413	-0.287194	-0.129449	-0.413384	-0.390264	-0.762659	-0.908921	-1.35393	-1.41341
Nox4	85431	-0.242539	-0.205295	-0.201702	-0.241448	-0.340391	-0.109702	-0.326995	-0.111452	-0.578009	-0.246658	-0.782601	-0.772434	-1.03257	-1.10142	-1.32105	-0.218216	-0.066065	-0.0645714	-0.359472	-0.574801	-0.560163	-0.929058	-1.50389
Cyp2c11	29277	-0.674076	-0.203477	-0.496859	-0.987523	-1.1264	-3.07334	-3.21944	0.694446	0.67544	-0.221673	-0.298595	-0.265507	-0.365313	-1.38304	-1.59154	0.160735	-0.107485	-0.140467	-0.225513	0.123125	0.259842	0.155952	-1.52418
Hmmr	25460	-0.173925	-0.125607	-0.566689	-0.608038	-0.910123	-1.27918	-1.32928	-0.477749	-0.607764	-0.735071	-0.920895	-0.99669	-1.11338	-1.2658	-1.52691	-0.32335	-0.575061	-0.617419	-0.548885	-0.818893	-1.15982	-1.03234	-1.58387
Col3a1	84032	0.10218	-0.149386	0.0945872	-0.099263	-0.332005	-0.565056	-0.791084	0.107155	-0.102592	-0.453273	0.12889	-0.265859	-0.468118	-0.0630817	-1.22102	-0.0518365	-0.0718263	-0.0872379	-0.21021	-0.219796	-0.678459	-0.70287	-1.64569
Mki67-ps1	100910502	-0.00422313	0.209614	-0.249344	-0.410412	-0.962074	-1.15823	-1.59315	-0.428735	-0.413185	-0.704476	-0.76841	-0.893885	-1.10773	-0.96442	-1.26277	-0.287919	-0.388134	-0.522316	-0.526982	-0.88934	-1.26343	-1.16803	-1.71228
Ckap2	306575	0.0465694	0.29069	-0.195719	-0.337083	-1.08399	-1.58385	-2.19214	-0.477931	-0.654906	-0.622778	-0.938078	-1.4747	-1.39676	-1.14803	-1.70002	-0.056442	-0.0707227	-0.170931	-0.191944	-0.503085	-0.713033	-0.864257	-1.72251
Cdkn3	289993	-0.0572344	-0.162272	-0.637101	-0.637461	-1.06733	-1.61628	-2.08869	-0.336475	-0.77135	-0.462826	-1.20423	-1.24951	-1.81494	-1.21132	-1.66321	-0.279243	-0.29587	-0.254764	-0.401451	-0.963711	-1.19269	-1.03722	-1.75144
Top2a	360243	0.0659199	0.233403	-0.382198	-0.488123	-0.873026	-1.61138	-1.85299	-0.592919	-0.793268	-1.13363	-1.36014	-1.54204	-1.6395	-1.39865	-1.67576	-0.419434	-0.366026	-0.656286	-0.703634	-0.841429	-1.51794	-1.20475	-1.77231
Ccnb2-ps2	100364016	-0.096642	-0.0928673	-0.600934	-0.650547	-0.945972	-1.96681	-2.46421	-0.691405	-1.0051	-0.968021	-1.2078	-1.38354	-1.52972	-1.43134	-1.92331	-0.0588518	-0.207068	-0.442891	-0.30602	-0.908521	-1.13738	-1.35388	-1.77726
Prc1	308761	-0.0385782	0.149197	-0.20719	-0.661806	-0.857822	-1.54238	-1.82082	-0.448164	-0.967602	-0.922349	-0.959062	-1.46547	-1.48558	-1.57214	-1.62937	0.0212439	-0.0442108	-0.245136	-0.463528	-0.749833	-1.07006	-1.27697	-1.81033
Nrep	338475	-0.181525	-0.272813	-0.253575	-0.0351677	-0.751222	-1.14181	-1.33182	-0.184185	-0.572982	-0.761129	-0.462253	-0.798535	-1.2221	-1.53367	-1.85109	-0.316051	-0.0117973	0.0466925	0.125257	0.182769	-0.306697	-0.686874	-1.85372
Cdca3	297594	-0.0315814	0.217214	-0.383589	-0.484401	-0.920112	-1.67599	-2.05248	-0.484047	-0.940556	-1.04056	-1.42807	-1.23972	-1.79153	-1.7394	-1.89054	-0.316525	-0.0965444	-0.426543	-0.443049	-0.883951	-1.50523	-1.36259	-1.88826
Sult1c2	171072	-0.042876	-0.0802373	-0.0291294	-0.286526	-0.248078	-0.376971	-0.480203	-0.0828353	-0.336971	-0.17303	-0.586307	-0.690331	-1.0632	-1.33044	-1.54938	-0.308041	-0.173873	-0.247592	-0.577016	-0.920896	-0.966433	-1.49028	-2.00944
Ccna2	114494	0.00919544	0.208949	-0.44305	-0.555734	-1.2226	-1.68018	-2.11168	-0.672457	-0.931894	-1.2293	-1.21924	-1.44081	-1.68019	-1.61432	-1.95835	-0.147076	-0.370244	-0.317773	-0.478137	-0.886755	-1.32447	-1.13462	-2.0667
Mfap4	287382	0.226039	0.0814426	-0.147018	-0.122129	-0.310541	-0.761515	-1.16478	-0.329961	-0.516438	-0.59527	-0.481803	-0.684765	-0.780711	-0.420214	-2.09071	-0.0367578	0.140716	-0.00567081	0.23403	-0.0752725	-0.0517214	-0.388829	-2.0806
Apcs	29339	-0.0561014	0.00700319	-0.0887422	-0.253185	-0.298038	-0.158076	-0.453627	0.103714	-0.0990611	0.41111	-0.0876107	0.0484376	-0.60822	-0.811717	-1.40475	-0.237416	-0.0426618	0.0303724	-0.179093	-0.395844	-0.261425	-0.457527	-2.18444
Ca14	791259	-0.0860725	0.0348243	-0.0353344	-0.404472	-0.0590712	-0.326157	-0.683936	-0.306282	-0.577799	-0.313441	-0.822341	-1.00095	-1.21027	-1.36775	-1.58756	-0.470775	-0.206134	-0.58949	-0.743364	-1.10496	-1.01031	-1.89799	-2.66686

## Sheet: Liver
		Coumarin (mg/kg)							Fenofibrate (mg/kg)								PFOA (mg/kg)
GeneSymbol	GeneID	3.125	6.25	12.5	25	50	100	200	8	16	31.25	62.5	125	250	500	1000	0.156	0.3125	0.625	1.25	2.5	5	10	20
Acot1	50559	0.0280342	-0.0133676	0.0612633	-0.0983461	-0.025238	0.39443	1.55384	2.48944	5.9295	7.73876	8.8251	9.64824	9.85354	10.1966	10.1474	-0.0784876	0.0286019	0.139538	3.12789	7.23357	8.52443	9.07177	9.68929
Hdc	24443	0.166263	0.0560083	0.169268	-0.0329327	0.205356	0.46747	1.01326	1.46446	4.27729	5.60074	6.37927	6.26723	6.07723	6.46321	6.64772	-0.135824	0.27018	1.0767	2.17982	4.62712	6.33968	7.15602	7.68885
Ehhadh	171142	0.158409	0.0298039	0.301588	0.252721	0.325358	0.935374	0.888181	3.55734	5.59998	6.25325	6.75219	6.47484	6.54153	6.65996	6.55148	0.0849578	0.570592	1.19431	2.50092	4.57193	5.96617	6.33724	6.79651
Vnn1	29142	0.191254	0.120778	0.404573	0.308668	0.835653	1.57025	1.81353	2.58802	4.0668	4.60651	5.43083	5.37675	5.66153	5.69658	5.74574	-0.0698458	0.330628	1.3672	2.28898	3.79822	4.73361	5.37219	6.22902
Cyp2b2	361523	0.0371861	0.625595	0.477149	0.475835	0.960271	1.75737	1.46856	1.89439	2.84684	2.72946	3.14872	3.15908	3.30227	3.57176	3.39233	0.417182	0.994101	1.98494	2.30646	3.73463	5.31434	5.91713	6.11294
Acot2	192272	0.21881	0.195764	0.60485	0.347556	0.633724	1.40725	1.48191	1.47448	2.36479	3.35281	3.84942	4.7242	4.83687	5.12763	5.01982	-0.10356	0.0278462	1.55831	2.6438	3.6188	3.9813	4.77563	5.61824
Acaa1a	24157	0.0712074	0.136667	0.476151	0.54889	0.885974	2.11617	1.61662	1.84355	2.85055	3.66985	4.51853	5.28665	5.52513	5.47617	5.45307	0.172909	0.343876	1.36487	2.30177	3.89816	4.61082	5.46953	5.5784
Acot3	314304	0.291393	0.028366	0.415964	0.13396	0.476554	1.23011	1.2529	0.516468	2.16134	3.74931	4.47045	5.03434	4.74806	5.06037	4.54869	-0.0186479	0.176856	0.781314	1.72083	3.04532	3.77709	3.71185	4.28364
Asns	25612	0.501747	-0.339148	-0.170878	0.206408	0.784511	1.80704	2.367	0.998862	1.75312	2.531	3.27687	2.77202	2.20666	2.40976	2.96935	-0.65559	-0.391652	-0.20298	0.280568	0.613636	3.22759	3.69079	4.22342
Cyp4a2	24306	-0.023779	-0.225824	-0.303207	-0.19475	-0.47658	0.135336	-0.766457	0.829493	1.35125	2.8857	3.43453	3.93711	3.5376	2.96318	2.02722	-0.546621	0.161673	1.26967	1.92678	1.42871	2.87949	3.47377	4.09956
Crat	311849	0.18405	-0.146351	0.111514	0.226661	0.187535	0.920496	0.968017	1.04869	2.57183	3.79968	3.89369	4.43332	4.37836	4.85229	4.8349	-0.357266	0.107327	0.725423	1.47892	2.3426	3.56058	3.77985	4.06976
Acot4	681337	0.398103	0.0806685	0.437613	0.318554	0.515549	1.37479	1.4158	1.28356	2.57069	3.74683	3.74934	4.30472	4.18516	4.58537	4.56813	-0.288778	0.0235957	1.17675	2.05572	2.71732	3.39878	3.4072	3.64534
Acaa2	170465	-0.300878	0.0635408	-0.064052	0.119877	0.25236	0.38427	1.14188	1.58542	2.29442	2.41117	2.98111	3.01398	2.97243	3.23836	3.27888	0.0163006	0.201313	0.62543	0.855005	2.20717	2.46547	2.77804	3.58603
Me1	24552	0.725015	0.45243	0.667332	0.535599	1.25622	2.04103	1.87248	1.0842	2.0231	2.57722	3.61001	4.35059	4.05417	3.7371	3.10859	-0.559088	-0.307207	0.364298	0.951599	1.16922	2.47822	3.17819	3.30437
Elovl6	171402	0.512983	-0.0809495	0.230585	0.241214	0.174783	1.22419	1.38853	-0.212269	1.02558	2.20452	3.20366	4.16606	4.28543	4.91316	5.05606	-0.168337	-0.317207	-0.210352	0.194024	0.482826	2.05404	2.89723	3.23617
Decr1	117543	0.0938889	-0.0658808	0.207447	0.229184	0.293749	0.782128	1.00463	1.83089	2.83195	3.28506	3.27959	3.03275	3.26567	3.09453	3.19736	-0.11854	0.137472	0.714395	1.45529	2.17491	2.80442	2.84433	3.00177
Vldlr	25696	-0.000382098	-0.0455126	0.141081	0.189046	0.19861	0.749645	0.668966	0.174459	0.192162	0.668295	1.44722	1.96012	2.27004	2.45887	2.45782	0.0682138	0.0774935	0.0118802	0.252945	0.0597773	0.842983	2.03103	2.99587
Slc22a21	303140	0.0729895	0.0521291	0.0441364	-0.0895833	0.107462	0.136191	0.312015	0.326154	0.839848	1.55592	1.92062	2.13123	2.4309	2.53719	2.35736	-0.122818	-0.249617	0.123431	0.261658	0.93437	1.66005	2.18403	2.69941
Hspd1	63868	0.00709151	-0.0730526	0.148728	-0.0854957	-0.0528027	0.377754	0.642806	0.472376	1.2767	1.52637	2.0906	2.00392	1.87028	2.01716	1.90669	0.111904	0.213024	0.355975	0.639646	1.06567	1.75898	2.24083	2.69474
Aldh1a1	24188	0.175425	-0.34369	0.39867	0.256962	0.847122	1.74203	1.76381	1.55657	2.51807	2.6506	3.13307	3.45825	3.29874	3.22977	2.86617	-0.565352	-0.400723	0.715316	1.05503	2.00443	2.34585	2.59347	2.67661
Abcc3	140668	-0.211164	-0.00969958	0.3267	0.730806	1.82181	3.26249	3.46582	0.111934	0.18427	-0.038823	0.0568142	0.355221	0.365788	0.702818	0.888014	-0.36628	-0.56923	-0.00869568	0.0359948	0.655492	0.872139	2.30139	2.61803
Aqp7	29171	0.022706	0.0874247	-0.00479409	0.0192059	-0.127967	0.66537	1.14917	0.130519	1.22269	2.23045	2.91305	3.36911	3.43687	3.40828	3.43251	-0.0990657	-0.0132902	-0.138348	0.131304	0.239184	1.32913	2.33203	2.39922
Psat1	293820	-0.191556	-0.644856	-0.373519	-0.323137	-0.105883	1.21006	1.52188	0.446203	0.662778	1.35865	1.73934	1.72855	1.21847	1.02338	1.63586	-0.412329	-0.488531	-0.142498	-0.250044	0.0494544	2.15905	2.45939	2.38148
Zwint	257644	-0.0135433	-0.17564	-0.282979	-0.342769	-0.0691484	0.329527	0.915293	0.797849	1.32398	1.67449	1.82685	1.96047	2.0274	2.43343	2.39908	-0.130901	0.10792	0.275685	0.42193	0.775445	1.22387	1.54811	2.30678
Rpl6	117042	0.0712786	-0.0923611	0.0658484	0.0658304	0.158067	0.498633	0.564473	0.159472	0.330356	0.491704	0.944596	0.904477	0.922332	1.19123	1.39346	-0.0268906	0.00564707	0.104387	0.0945039	0.405731	0.801624	1.38564	2.26554
Scd	246074	0.764363	0.458996	0.387913	0.86703	0.577889	-0.851304	-1.79874	1.60925	2.29065	3.09723	4.18166	5.35967	5.00588	4.86643	4.69104	-0.157879	0.326226	0.990532	1.39774	1.96918	2.76542	2.95951	2.25661
Rrs1	297784	-0.208455	-0.335951	-0.351751	-0.320365	-0.441661	-0.478087	-1.05371	-0.227474	-0.354618	-0.00238383	0.436199	1.3634	1.60922	1.42629	1.41712	0.536492	-0.152113	0.457318	0.490152	1.07972	1.43639	1.77168	2.24853
Dennd2d	310772	0.0736443	0.0334074	0.309156	0.0688676	0.270057	1.09057	1.13364	0.368056	0.494628	0.691244	1.09202	1.349	1.20744	1.28818	1.47084	-0.0038575	-0.128805	-0.0213894	-0.0718476	0.0834787	0.663391	1.33985	2.23709
Pank1	294088	0.139201	0.256025	0.470587	0.516182	0.704708	1.29374	1.07555	-0.254217	0.21681	0.888308	1.5351	2.46768	2.46666	2.40386	2.14068	-0.14559	-0.0579348	0.549774	0.690691	1.15114	1.52037	1.92601	2.1348
Cpt2	25413	0.0275952	-0.0764209	0.282414	0.15765	0.290785	0.809815	0.675045	0.0118106	0.352811	1.27228	1.64166	2.67543	2.79151	3.01043	2.80526	-0.237042	-0.355464	0.601837	0.876671	1.53191	1.70157	2.11431	2.11816
Rack1	83427	0.00281579	0.227128	0.367442	0.364391	0.467442	0.909756	0.770018	-0.424969	-0.479559	-0.281765	0.316826	0.767462	0.825193	0.831673	0.967066	0.00285926	-0.0709217	0.25514	0.213014	0.493275	0.530372	1.28168	2.09013
	100360507	0.0538897	-0.0144787	0.197915	0.0709041	0.3358	0.697335	1.47674	0.402665	1.17445	1.74421	2.26522	2.10124	2.66207	3.13332	3.49654	0.0368251	0.0130986	0.452207	0.488396	0.993491	1.19001	1.75227	2.06349
Tusc3	290783	0.0625217	-0.188165	0.13851	-0.195544	-0.0844183	0.403232	0.948747	0.476822	0.857656	1.0551	1.09901	1.36872	1.26744	1.39914	1.2182	-0.19944	0.0927517	0.142189	0.164101	0.50502	1.15316	1.53878	2.03955
Riok3	361293	0.0358583	-0.114865	-0.0628173	-0.167086	-0.0894183	0.288788	0.497372	0.435325	0.689139	0.912429	0.890921	0.776272	0.715349	0.938941	1.08508	0.23971	0.155092	0.152272	0.297652	0.322421	0.875726	1.10466	2.0278
Mrpl19	297372	-0.00516394	-0.0307766	0.21066	-0.0164177	0.185044	0.511557	0.830637	0.451288	0.859077	0.855342	1.20788	1.00916	0.96258	1.19979	1.34174	0.237258	0.342469	0.256128	0.403187	0.725422	1.05219	1.37093	2.00552
Ugt1a7c	154516	0.105045	-0.0698919	0.248736	0.0878119	0.429806	0.988303	1.29793	1.11678	2.01446	1.91906	2.38521	1.89815	1.70063	1.93677	1.68839	-0.161368	0.0288672	0.17623	0.473214	1.14896	1.70733	1.77093	1.99475
Rpl35	296709	-0.0369963	0.164956	0.31204	0.291274	0.408449	0.858849	0.504492	-0.525842	-0.612435	-0.391553	0.230016	0.788354	0.816198	0.71104	0.864142	0.0702917	-0.000520043	0.363963	0.339117	0.503046	0.5577	1.30907	1.97897
Adsl	315150	0.120577	-0.148933	0.020274	-0.0534758	-0.109605	0.118569	0.426853	0.239319	0.775677	1.0538	0.964565	1.16012	1.03824	1.33621	1.53296	0.0851782	0.189286	-0.0562884	0.0858582	0.360953	0.945093	1.37327	1.97894
Anxa7	155423	0.0951722	0.0718298	0.250335	0.120878	0.413019	0.962691	1.02289	0.230908	0.516264	0.641396	1.24996	1.98909	2.01204	2.12472	1.73353	-0.397329	-0.0287786	0.1771	0.19212	0.50495	0.82518	1.5503	1.90765
Fabp7	80841	-0.00926941	0.15761	0.18025	0.143304	0.0562417	0.270961	-0.905887	0.606267	0.907636	1.34621	1.92283	2.53429	2.73077	2.23616	1.6396	0.064956	-0.0916289	0.813922	1.18665	2.10898	1.89063	1.80737	1.82164
Krt8	25626	-0.39602	0.105299	0.0867233	0.0971517	-0.173782	0.371358	0.890758	0.0730359	-0.381632	0.0395237	0.34918	1.25721	1.16498	1.49461	1.88837	0.213628	0.579009	0.618553	0.548267	0.946882	0.810396	1.38924	1.79088
LOC100909675	100909675	-0.382485	-0.453191	-0.551004	-0.556691	-0.642217	-0.96006	-1.00996	-0.313489	-0.287934	0.0863043	0.298097	0.652543	0.716228	0.224319	0.937083	-0.429599	-0.639546	-0.410537	-0.449179	-0.503995	0.510559	0.844332	1.78233
Gar1	499709	-0.149406	-0.46202	-0.360519	-0.418286	-0.392659	-0.553057	-0.655641	-0.0202108	-0.223561	-0.0366925	-0.00730145	0.701859	0.582097	0.639526	0.723828	0.337136	-0.127714	0.312998	0.345153	0.361542	0.812657	1.09849	1.76378
Rad21	314949	-0.0482173	0.077887	0.13533	0.137836	0.196566	0.316621	0.390488	0.0273693	0.235646	0.32832	0.79212	1.09621	1.22909	1.17723	1.23276	0.101813	-0.0487242	0.264701	0.307069	0.592947	0.977472	1.1569	1.73183
Tyms	29261	-0.0835069	0.0237038	0.147484	-0.076355	-0.101854	0.40917	0.71251	-0.0771346	0.20495	0.400253	0.907225	1.23346	1.38644	1.2691	1.23177	0.00791119	0.292005	0.293963	0.41028	0.789261	1.1243	1.52769	1.70145
Gtpbp8	360714	0.00284763	-0.139309	0.171346	0.21384	0.139876	0.47766	0.548669	-0.061029	0.0802037	0.699716	0.619521	0.831868	0.64124	0.87516	1.24341	0.0863738	0.320897	0.121625	0.112456	0.152993	0.867876	1.15922	1.67681
Vdac2	83531	-0.0455642	-0.0952488	0.0393389	0.105859	0.114316	0.573876	0.549267	-0.101572	-0.180395	0.278488	0.789789	1.48414	1.34355	1.47939	1.46417	0.0508213	0.00785188	0.432182	0.335477	0.678641	0.734766	1.36569	1.67015
Nenf	289380	0.020868	0.180663	0.2799	0.14611	0.329243	0.710438	0.792202	-0.152612	-0.127183	0.307742	0.813502	1.46014	1.55108	1.40093	1.52065	-0.213526	0.0842905	0.131631	0.367134	0.687663	0.649265	1.32954	1.66228
Supv3l1	294385	0.0881478	-0.279383	-0.114476	-0.0725541	-0.212257	0.201671	0.678872	0.570418	1.11324	1.03985	1.10706	0.803262	0.8546	1.0537	1.30315	0.162564	0.269134	0.0826224	0.308742	0.41823	0.890497	1.02206	1.64727
Snurf	113938	0.129709	0.129565	0.183385	0.148598	0.0845928	0.605523	0.679109	0.0319352	0.321765	0.326238	0.562599	1.3065	0.843068	1.04404	0.97127	-0.0375729	0.0481235	0.344352	0.0876555	0.408313	0.501034	1.21349	1.61328
Gcdh	364975	-0.127977	-0.26769	-0.0332757	-0.0539344	0.109994	0.309216	0.45291	0.574917	1.29114	1.31902	1.33203	1.06506	0.96814	1.10823	1.28695	0.356436	0.408978	0.458025	0.860143	1.31396	1.48361	1.58942	1.60471
Gpatch4	295228	-0.26338	-0.79639	-0.419952	-0.691744	-0.483932	-0.714241	-1.16698	-0.4394	-0.746154	-0.437325	-0.0743932	0.653247	1.04044	0.946404	1.03568	0.280573	-0.388118	-0.0820525	0.151736	0.481956	0.782289	0.961964	1.58438
Slc35b1	287642	0.125714	0.000277743	0.0882682	-0.194623	0.047751	0.237835	0.691697	0.520458	0.859726	1.06873	0.898827	0.927416	0.825305	1.2238	1.30694	0.0134365	0.23692	0.00855359	0.166764	0.0325927	0.358188	0.547401	1.57379
Fbxo21	360818	0.291603	0.239036	0.554623	0.111775	0.450611	0.869119	0.82769	-0.355683	0.143343	0.546595	1.23703	1.64723	1.6891	1.517	0.991657	0.178349	-0.157415	0.356226	0.192906	0.56586	1.09008	1.57654	1.56631
Nhej1	363251	-0.134546	-0.0150751	0.223982	0.0767316	0.0984901	0.640566	0.698381	-0.267893	-0.400089	-0.123136	0.292128	0.635526	0.450466	0.613885	0.595691	0.0807195	-0.0698062	0.137835	0.0567771	0.284133	0.515623	0.848394	1.51291
Gale	114860	0.165672	0.321757	0.550842	0.277988	0.372676	0.83344	0.545695	-0.460348	-0.376105	0.427777	0.962107	2.34787	2.49557	2.62427	2.44159	-0.104818	0.0808412	0.516993	0.672667	0.905073	1.23509	1.73831	1.5107
Psmg1	288236	0.0360952	-0.0452916	0.0290218	0.125407	0.143518	0.525227	0.620459	0.157961	0.624639	0.806253	0.936517	0.979223	0.976364	1.0636	1.06889	0.111241	0.225263	0.238377	0.346865	0.500405	0.825236	1.13689	1.4788
Atp5f1c	116550	-0.0136577	-0.137589	-0.0298895	-0.0765611	-0.0908949	0.311285	0.51185	0.508561	1.06927	1.31594	1.32573	1.33603	1.41374	1.73292	1.95302	0.0806929	0.222493	0.131958	0.400875	0.462969	0.943598	1.14982	1.46794
Sqstm1	113894	0.0124699	0.0842141	0.0916072	0.12091	0.324755	0.57773	0.646692	-0.12117	-0.22468	-0.194414	0.299378	0.535613	0.455991	0.602292	0.474584	0.141212	0.0102541	0.405715	0.255963	0.454835	0.50271	1.08032	1.46495
Idh3a	114096	0.038851	-0.0247562	0.0376291	-0.0994262	0.076355	0.409794	0.520931	-0.0581296	0.0155242	0.291262	0.742223	1.12893	1.25066	1.31258	1.34177	0.171586	0.177099	0.467892	0.348924	0.825134	0.981962	1.42407	1.45482
Parp1	25591	-0.170017	-0.0897057	-0.072474	-0.196384	-0.0975887	0.135732	0.548554	0.38369	0.8965	0.961048	1.14932	1.10221	1.055	1.29368	1.40977	0.149907	0.0647314	0.0246868	0.189973	0.603035	0.995075	1.29185	1.44958
Pigb	315807	-0.0760767	-0.323218	0.0174682	-0.0713177	0.0922186	0.344821	0.754624	0.280196	0.920039	0.936319	0.858641	0.889827	0.57353	0.893044	0.984017	0.0249134	0.198966	0.170541	0.189895	0.395975	0.684805	0.772886	1.44847
Lyrm1	365361	0.0681994	0.172284	0.271393	0.219562	0.45994	0.619723	0.880867	-0.290044	-0.460608	-0.0862887	0.309883	1.00188	0.974762	0.792439	0.928194	0.215072	0.22617	0.465687	0.446888	0.540615	0.721325	1.18238	1.44099
Pgam1	24642	-0.0621506	-0.207434	-0.0939481	-0.158586	-0.109746	0.0835933	0.463199	0.371221	0.881998	0.965406	1.24685	1.12194	1.19975	1.41837	1.66992	0.0180399	0.0946954	0.0428953	0.257063	0.324994	0.752156	0.958045	1.44018
Atp6v1d	299159	0.0665253	-0.0700061	0.0347369	-0.0915399	0.105504	0.337212	0.62374	-0.187103	0.0437321	0.164356	0.596034	0.687508	0.71652	0.889421	0.981039	-0.0635559	0.0806528	0.0759128	0.187768	0.289161	0.502371	0.779107	1.42817
Map1lc3a	362245	0.056243	0.0857763	0.361458	0.205423	0.359835	0.79861	0.814383	-0.312644	-0.339251	0.0899083	0.584675	1.46432	1.51318	1.57486	1.4501	-0.11742	0.134319	0.390262	0.214354	0.301869	0.574584	1.20646	1.4078
Ide	25700	0.0585754	0.0805413	0.221379	0.0682227	0.222021	0.432287	0.577357	0.189647	0.262255	0.625321	0.937712	1.21908	1.08305	1.30775	1.17483	-0.0149473	0.184818	0.41221	0.484344	0.595124	0.720716	1.07992	1.40482
Acaca	60581	0.200341	0.167761	0.452704	0.367778	0.756082	0.776309	0.757064	-0.454921	-0.37713	-0.0627227	0.81825	1.38807	1.35396	1.4639	1.42295	0.498248	0.153313	0.437611	0.347876	0.43405	0.569521	1.56657	1.40462
Atf6	304962	0.0567987	-0.0647098	-0.0257507	-0.102997	0.116212	0.338668	0.677208	0.291638	0.789515	0.807877	0.792849	0.583144	0.426051	0.591214	0.923814	-0.0290917	0.109761	0.0108288	0.103983	0.0377009	0.422239	0.677176	1.39929
Gins1	499914	-0.175943	-0.211615	-0.0166043	-0.297533	-0.0826422	0.707227	1.30218	0.351497	0.765856	0.833416	1.03103	1.28056	1.28814	1.45475	1.2714	-0.00542967	-0.150868	0.138306	0.201759	0.607507	0.879549	1.2605	1.38032
Psmd6	289924	0.0144211	-0.183015	0.0278579	-0.091307	0.045468	0.347246	0.428015	0.219492	0.593983	0.808114	1.02808	1.06068	0.789402	1.13551	1.07083	-0.00996328	0.158813	0.243954	0.431326	0.389249	0.805965	1.07559	1.37644
Eef1e1	291057	-0.212712	-0.487006	-0.299043	-0.452985	-0.510156	-0.376276	-0.527358	0.242294	0.124692	0.651042	0.612977	1.19696	1.07919	1.30992	1.71158	-0.0323714	-0.185451	0.0178639	0.125655	0.248825	0.677968	0.900304	1.37459
Nr1d2	259241	0.0958696	-0.182965	-0.00888092	0.0466055	0.825641	0.85961	1.47253	0.664493	1.08432	1.05703	1.26073	1.15932	1.31384	1.54557	1.67042	-0.114071	-0.319953	-0.0249382	0.0512868	0.408737	0.71303	0.8603	1.3345
Txnrd1	58819	-0.0442484	-0.170232	-0.252342	-0.450283	-0.310047	0.368845	0.651464	0.437302	0.826564	0.854505	0.751118	0.69889	0.542153	0.748534	0.805296	0.0599236	-0.00529366	0.105433	0.282412	0.26154	0.672324	0.872631	1.31162
Galnt11	311952	0.050768	0.145195	0.306225	0.30145	0.49039	0.889059	0.826931	-0.497949	-0.469133	-0.060021	0.576028	0.989687	0.84055	0.811696	0.774674	-0.045109	0.0577826	0.336666	0.211494	0.49863	0.573357	1.15838	1.31106
Txndc9	280671	0.332511	0.098693	0.201863	0.0302074	0.213298	0.469649	0.706886	0.381969	0.707449	0.8996	0.879662	0.835937	0.687389	1.06321	1.27369	0.000293821	0.177981	0.0841438	0.275733	0.251388	0.666366	0.765525	1.30946
Tmco1	289196	0.0344162	-0.212267	-0.071464	-0.0702302	-0.00174558	0.292141	0.393361	0.500679	0.967084	1.21504	1.16851	1.20017	1.16005	1.30114	1.35821	-0.09808	0.120559	0.00654816	0.250934	0.23932	0.748354	0.790883	1.30058
LOC100911946	100911946	0.192552	-0.119833	-0.036877	0.0543767	-0.0152332	0.254789	0.559001	0.0635473	0.171585	0.26974	1.05403	1.21885	0.730051	0.998227	0.718407	0.0828275	0.0613557	-0.154077	0.0744136	0.0897167	0.325022	1.1844	1.29728
Dram2	362011	0.0256345	-0.169683	0.0524067	-0.0225549	0.0400816	0.216303	0.480698	0.500235	0.949621	0.885448	0.970791	0.598478	0.36377	0.586027	0.726679	-0.0713141	-0.032301	-0.123007	0.0944611	0.202668	0.475293	0.433964	1.28281
Mat2a	171347	-0.247344	-0.27373	-0.438637	-0.439686	-0.458382	-0.400423	-0.779882	-0.284373	-0.516377	0.00606655	0.140492	0.972362	1.39436	1.35079	1.54773	0.0124899	-0.254435	-0.154468	0.0688377	0.2078	0.292466	0.701227	1.27908
Nup133	292085	0.0620531	-0.080592	0.101039	0.0848862	-0.0218753	0.378912	0.591894	0.18648	0.736743	0.608306	0.772638	0.477609	0.483568	0.615921	0.740437	0.0798059	0.312144	-0.0172573	0.275126	0.255741	0.613602	0.804813	1.27146
Dnah7	252893	-0.0934395	0.0945526	0.0455224	-0.16126	-0.157295	-0.0596776	0.623349	0.246358	0.759668	0.737017	0.737471	0.565769	0.506401	0.842145	0.885186	0.0758869	0.355763	-0.009501	0.186051	0.137537	0.291374	0.488484	1.25527
Cat	24248	0.119567	0.276536	0.32009	0.499438	0.481687	0.769576	0.618454	-0.104618	0.125357	0.17391	0.818073	0.944149	1.10034	1.00864	0.867197	0.230383	0.104678	0.381065	0.273342	0.785324	0.680055	1.06358	1.24853
Gaa	367562	0.177072	0.154066	0.323912	0.726212	0.576662	1.44958	1.92074	-0.206673	-0.176547	-0.0828362	0.378139	0.829299	1.12747	1.29659	1.30364	0.119496	-0.356977	-0.0720384	0.28023	0.0793743	0.775472	1.02726	1.24202
Wdr1	360950	0.0148059	-0.270205	-0.161925	-0.186634	-0.192704	0.0827554	0.392373	0.384946	0.565868	0.83801	0.869666	1.05842	0.967386	1.40813	1.57957	0.0233995	-0.143761	0.232685	0.236364	0.412588	0.575817	0.768856	1.23481
Dld	298942	0.050112	0.186748	0.4342	0.325275	0.490118	0.699507	0.688561	-0.21856	-0.0183997	0.0371557	0.536423	0.975539	0.909697	0.825261	0.825942	0.224858	0.169852	0.49866	0.606164	0.767718	0.710706	1.14337	1.2287
Atp6v1f	116664	-0.0145901	-0.115942	0.0409964	-0.053078	0.0937295	0.425363	0.492109	0.193596	0.366319	0.501811	0.743516	0.730515	0.678943	0.895347	1.05427	-0.0665168	0.0793094	0.0862659	0.147126	0.110488	0.437937	0.638178	1.20562
Hacl1	85255	-0.272632	-0.390718	0.00133757	-0.376014	-0.385433	-0.231925	-0.603719	0.178088	0.260646	0.716125	1.14055	2.45541	2.13723	2.30287	1.85648	0.563419	0.07634	0.861236	1.0851	1.26582	1.59038	1.41596	1.20479
Strbp	84476	-0.0069412	-0.0443406	0.0990689	0.0910439	0.280246	0.369108	0.607356	-0.109722	-0.0038933	0.122515	0.417468	0.910602	0.822969	0.995464	1.04352	0.0286139	0.0124698	0.304271	0.339954	0.430658	0.570788	1.03308	1.19768
Trim13	364398	0.150042	-0.0975644	0.0023085	0.0200188	0.186435	0.428499	0.695405	0.421119	0.88422	0.814816	0.972328	0.994421	0.76296	0.916939	0.744321	-0.0936182	0.538319	-0.0401845	0.078102	0.273438	0.806742	0.926581	1.19587
Agmo	362732	-0.0379023	0.0542505	0.060225	-0.0829179	-0.46679	-0.658993	-1.39925	0.0258044	-0.0151689	0.543088	0.644679	1.8101	1.63579	1.64099	1.25145	0.170735	0.076606	0.529094	0.650914	1.01612	1.04987	1.43674	1.19571
Wdr77	310769	-0.0742059	-0.166748	-0.129272	-0.274805	-0.34242	-0.303312	-0.728815	-0.0747815	-0.458382	0.128129	0.170076	1.35686	1.40483	1.56603	1.6432	-0.138523	-0.224611	0.225716	0.0547111	0.247073	0.550776	0.921423	1.19062
Cdkl3	60396	0.0566166	-0.279973	-0.249371	-0.140156	0.0626056	0.167019	0.714368	0.466371	0.92397	1.01318	1.07169	0.692274	0.766819	1.20213	1.64099	-0.231952	-0.159249	-0.314756	-0.280441	-0.132367	0.361093	0.440127	1.18132
Parp2	290027	0.0548071	-0.0814156	0.119656	-0.00294884	0.0500922	0.415798	0.697213	0.386221	0.914309	0.907541	0.949864	0.548808	0.286639	0.397801	0.566535	-0.0431848	0.199515	-0.0557948	0.135426	0.196194	0.574778	0.614357	1.17361
Snrpf	680737	-0.0515726	-0.0307316	-0.11792	-0.173556	-0.142435	-0.0142206	-0.621268	-0.271569	-0.527981	0.0822161	0.315809	1.20247	0.908768	1.09813	1.28003	-0.203201	-0.0878007	0.343235	0.298056	0.212989	0.412722	0.793272	1.16384
Skic8	363064	0.12257	-0.106022	-0.129884	-0.0316233	0.0114183	0.450881	0.57091	0.348557	0.492562	0.708491	0.917211	0.706189	0.749363	1.12801	1.39729	-0.184077	0.0249479	-9.19215e-05	0.0943678	0.301977	0.606459	0.792615	1.16287
Tor1a	266606	0.0388651	-0.216087	-0.0581663	-0.0919636	7.83404e-05	0.215852	0.457761	0.306078	0.684289	0.76997	0.654496	0.528238	0.437703	0.634343	0.877007	0.014875	0.0878066	-0.0510249	0.224903	0.259848	0.567431	0.717409	1.15609
Zfand2a	360772	-0.211526	-0.157244	-0.739839	-0.346526	-0.276383	-0.220776	-0.802413	-0.209414	-0.8591	-0.241998	-0.108911	0.904367	0.645478	0.83469	1.00371	-0.0357679	0.0973966	0.496443	0.705834	0.697817	0.883111	1.01549	1.1469
Tomm34	311621	0.0775945	0.0569342	0.0183633	-0.0493703	0.10381	0.396804	0.579008	0.0511272	0.305318	0.4416	0.55758	0.761839	0.601759	0.698679	0.803266	0.0858966	0.0642654	0.252939	0.00532155	0.270311	0.541443	0.800706	1.13961
Ywhah	25576	0.0228176	-0.0776283	-0.121165	-0.173627	-0.0832745	0.123409	0.53083	0.463581	0.845186	0.795858	0.912432	0.632735	0.463017	0.871821	1.1927	-0.00556168	0.157851	-0.0476381	-0.00370814	0.106039	0.536255	0.494327	1.13184
Rrm2b	299976	0.0509395	-0.243018	0.0394056	-0.182247	0.0561789	0.321838	0.679178	0.480688	1.03801	0.938467	0.998357	0.729941	0.473249	0.882046	0.909886	0.107325	0.175417	0.214165	0.346488	0.460136	0.719391	0.748814	1.12985
Kynu	116682	0.119868	-0.244624	-0.296976	-0.258155	-0.648219	-0.759536	-1.13521	0.313323	0.795323	1.11977	1.19495	1.15985	0.907616	1.28657	1.00462	0.306196	0.596798	0.542705	0.882034	0.714674	1.18584	1.17337	1.1274
Hprt1	24465	0.0240601	0.0127841	0.210372	0.173664	0.356139	0.636009	1.11133	0.441044	0.974645	0.804434	1.05046	0.629486	0.54945	0.662524	0.406797	0.184029	0.157325	0.0764087	0.203111	0.603958	0.746322	0.916613	1.12641
Adh5	100145871	-0.0372547	0.0288663	0.363924	0.22146	0.430789	0.735117	0.553819	-0.390423	-0.302123	-0.0437302	0.312811	0.779501	0.803386	0.878332	0.846338	0.121407	0.0481586	0.420909	0.442351	0.753323	0.686137	1.21443	1.11026
Smc3	29486	0.0364761	-0.11009	0.0387801	-0.0962017	-0.0823956	0.173405	0.430996	0.400802	0.750474	0.626823	0.644169	0.461571	0.392207	0.48896	0.615247	0.0418061	0.142417	0.0777365	0.102974	0.180167	0.495443	0.573456	1.10994
Abcg2	312382	0.0534972	-0.309576	-0.0818389	-0.0850602	0.225952	0.585781	0.894646	0.328474	0.700493	0.931494	1.18717	1.18276	1.31959	1.50119	1.58883	0.188022	0.2914	0.479651	0.691016	0.894304	1.04491	1.08059	1.10797
Ugt2b34l1	501907	-0.331516	-0.0407538	0.0963656	0.28875	0.785227	1.08994	1.90382	0.460817	1.02029	1.1467	0.98694	1.05543	0.879709	1.63241	1.70693	-0.15356	-0.303557	-0.0329338	-0.292663	0.445386	0.688107	1.00173	1.10561
Prkag1	25520	-0.0448481	-0.00699606	0.0408326	0.0245113	0.0953873	0.314987	0.548338	0.111641	0.303055	0.301156	0.580779	0.431678	0.563619	0.561479	0.768983	0.0490239	0.129557	0.105191	0.205993	0.197222	0.411681	0.699153	1.08709
Eloc	64525	0.0298163	0.0586577	0.172774	0.0596356	0.174308	0.469951	0.511929	0.0131445	0.208284	0.284097	0.795341	0.786209	0.541643	0.603073	0.493115	0.0321879	0.118963	0.150882	0.297442	0.449341	0.549015	0.815124	1.0852
Itfg1	171083	0.123349	-0.121	0.147024	-0.000781785	0.218154	0.334025	0.816953	0.24709	0.617616	0.690713	0.844263	0.727501	0.436887	0.627377	0.735977	-0.0628428	0.0944642	-0.0812315	0.0779191	-0.0318778	0.279833	0.482084	1.08492
Ppp2ca	24672	-0.0309363	-0.236321	-0.232083	-0.146408	-0.0174829	0.123152	0.5373	0.393188	0.832261	0.99441	0.935607	0.880966	1.02871	1.37917	1.86909	-0.20894	-0.182072	-0.196485	-0.172168	-0.150017	0.320366	0.469583	1.07491
Eif1a	317163	-0.204566	-0.344981	-0.31297	-0.700294	-0.384668	-0.814055	-0.572462	0.347303	0.694554	0.631736	0.601576	0.475525	0.343198	0.52433	0.760484	-0.0918648	-0.420075	-0.398056	-0.342143	-0.126699	0.171238	0.0891158	1.0677
Ddx21-ps1	685025	-0.142881	-0.180732	-0.268577	-0.388886	-0.134276	-0.302303	-0.657247	-0.130668	-0.563487	-0.00798734	0.321797	1.21007	1.26777	1.35768	1.49955	-0.209656	-0.249528	0.217745	-0.142301	0.174184	0.26911	0.698813	1.0624
Cyp2d3	24303	-0.0428146	-0.278885	-0.228669	-0.263576	-0.450018	-0.389158	-0.552577	0.745714	1.08777	1.35772	1.18614	0.917064	0.746152	1.03018	0.844592	0.277559	0.334642	0.301431	0.537232	0.636908	1.19801	1.15572	1.05357
Ascc3	309887	0.0611528	-0.0200571	0.0292081	-0.0359092	0.214214	0.303959	0.847097	0.61545	0.970099	0.926131	0.897435	0.580815	0.35512	0.713697	0.948191	-0.0387726	0.0222546	-0.03026	-0.0932115	-0.133779	0.240704	0.28429	1.04857
Fah	29383	0.0430869	-0.167396	-0.00898966	-0.0873613	-0.0640402	0.164556	0.398898	0.367124	0.819396	0.919311	0.790676	0.556419	0.594603	0.92042	1.13797	0.13433	0.226543	0.0440377	0.221831	0.304795	0.681486	0.818657	1.03239
Scand1	362252	-0.013579	0.0443734	0.168508	0.25622	0.275024	0.563598	0.440811	-0.217706	-0.208613	-0.0726448	0.363593	0.729789	0.75966	0.755746	0.786335	0.0709109	0.111061	0.370271	0.296096	0.482449	0.362267	0.797506	1.01662
Mdm2	314856	0.00887204	-0.0503341	0.0792252	-0.152391	-0.0343438	0.488559	0.7791	0.297723	0.53908	0.573658	0.380666	0.585077	0.507204	0.69552	0.925076	0.0500137	0.0702053	0.0703939	0.246253	0.0951451	0.298651	0.559439	1.01659
Tmed10	84599	0.101034	-0.154334	0.104581	-0.0364323	0.124314	0.418088	0.785146	0.329659	0.819926	0.678586	0.718427	0.39	0.200422	0.426296	0.622412	0.0279951	0.119247	-0.0259899	0.0662519	0.047455	0.2209	0.234856	1.00438
Mcur1	291034	-0.108874	-0.174317	-0.0254728	-0.103895	-0.0393259	0.373848	0.425483	0.283723	0.167953	0.581085	0.648592	0.932828	0.897389	1.11175	1.23647	0.00868396	0.156942	0.269234	0.333711	0.186265	0.587032	0.745833	1.00244
	100912430	-0.203148	0.0376685	0.385472	0.0543352	0.0523034	0.316469	0.702188	0.24982	0.768905	1.06741	1.16411	1.64782	1.68702	1.59812	1.85888	0.0913868	-0.245642	0.191929	0.0677072	0.833129	1.05445	1.02874	0.99982
Gtf2e2	306516	-0.057098	-0.122682	-0.0370195	-0.0692018	0.163099	0.400903	0.476441	-0.191318	-0.0673425	0.0590444	0.314354	0.571288	0.316421	0.524239	0.336707	0.0573018	0.0880974	0.276726	0.267446	0.31211	0.435001	0.662123	0.995006
Prdx1	117254	-0.00717064	-0.108457	0.0570365	-0.111373	0.0389274	0.458662	0.706064	0.283401	0.841893	0.796922	1.21232	0.932405	0.816894	0.876072	0.793904	0.0858501	0.225717	0.218472	0.455051	0.60158	0.796373	0.899315	0.993999
Ddx39a	89827	0.0618002	-0.0474942	-0.137846	-0.287841	-0.257591	-0.335142	-0.385336	-0.212577	-0.331144	0.0832804	-0.0595474	0.517512	0.622857	0.862547	1.19576	-0.029732	0.200129	0.323914	0.131328	-0.00527166	0.392071	0.594648	0.993312
Igf2r	25151	0.00241379	0.111509	0.375411	0.171996	0.175162	0.654485	1.10978	0.10088	0.207079	0.277309	0.774004	1.11708	0.83915	0.917147	0.898109	0.155091	0.0970135	0.301048	0.2407	0.244897	0.206382	0.728227	0.985522
Skic2	294260	-0.0844431	-0.107107	0.0077808	0.0606615	0.159145	0.424928	0.817328	0.165428	0.135896	0.317414	0.734326	0.432632	0.57264	0.863037	1.16252	-0.20517	0.130246	-0.264713	-0.0801342	0.0587724	0.412009	0.621068	0.984628
Rbm12b	313069	0.265357	0.281377	0.313956	-0.101031	0.169236	0.219127	0.633629	0.266786	0.621526	0.811872	0.757834	0.719304	0.555915	0.901535	1.0209	0.0129843	0.144208	-0.0593428	0.260461	0.445793	0.756089	0.669626	0.972462
Ints3	361988	0.0155767	-0.0693289	0.0603915	-0.240292	-0.128129	0.149316	0.52469	0.233646	0.625507	0.703503	0.863041	0.737335	0.417555	0.677183	0.611848	-0.0650058	0.13541	0.026442	0.116087	-0.0157477	0.355717	0.371784	0.963384
Il4r	25084	0.118334	0.316183	0.424663	0.509159	0.454866	0.963033	0.771385	-0.185453	-0.274819	0.200988	0.455164	1.2625	1.02622	1.01611	0.814361	-0.0113997	0.115968	0.389478	0.21737	0.52956	0.47036	0.834152	0.946457
Mpp3	114202	0.0388438	-0.0966743	0.265623	0.122874	0.142958	0.973696	1.36733	0.497349	0.777585	0.733386	1.07486	0.843355	0.683892	0.98206	0.72821	0.170952	0.500879	0.249564	0.47025	0.458446	0.746847	0.929539	0.935076
Btg3	54230	-0.026549	-0.19798	-0.271151	-0.338497	-0.233353	-0.000909115	0.64582	0.214873	0.580794	0.163516	0.454771	0.0667355	0.292595	0.60956	1.58038	-0.00660896	-0.258948	-0.354912	-0.238844	-0.119269	0.140679	-0.0202572	0.930642
Atp6ap1	83615	0.0244596	0.14379	0.271964	0.192777	0.350547	0.502096	0.630638	-0.321512	-0.356221	-0.246957	0.161271	0.542552	0.616595	0.663748	0.553199	-0.0450513	-0.109673	0.139173	0.0508109	0.163578	0.153079	0.434447	0.92262
Vkorc1l1	399684	0.0399479	-0.112185	0.0351964	-0.11674	0.0836391	0.393889	0.674022	0.356272	0.736157	0.943625	0.976309	0.841491	0.843006	1.15569	1.39911	-0.0144809	0.0111895	-0.0558651	0.125932	0.204028	0.597876	0.503591	0.914958
Fads1	84575	0.421077	0.171596	0.476869	0.37674	0.60313	0.976175	0.622466	-0.0936803	0.0665012	0.455664	1.23306	1.83944	1.56133	1.62149	1.61159	-0.0747695	-0.0490879	0.380731	0.244905	0.235619	0.556089	1.20499	0.913385
Ano10	301111	0.138213	-0.179384	0.0984175	0.0779055	0.37908	0.630321	1.05826	0.288734	0.994014	0.77085	0.957203	0.774766	0.626761	0.986739	0.789063	0.276058	0.212436	0.215518	0.337075	0.699084	0.722676	0.769487	0.912768
Cnot4	312227	-0.00598596	-0.412514	-0.2388	-0.472379	-0.390377	-0.0367227	0.36957	0.569819	0.558658	0.743055	0.596614	0.79695	0.58936	1.02142	1.20401	0.237405	0.121372	0.27496	0.359737	0.264966	0.567795	0.526158	0.910526
Prdx3	64371	-0.00863094	0.0971153	0.292681	0.283876	0.365202	0.851185	0.753983	-0.146743	-0.108528	0.260908	0.611898	1.17833	1.07127	1.18733	1.1342	-0.012559	0.028705	0.412167	0.4877	0.677842	0.635758	0.998784	0.903819
Mbnl1	282635	-0.00614717	-0.00436469	0.121174	0.0809623	0.181	0.382817	0.470677	0.0285094	0.0142735	0.0581754	0.195247	0.573385	0.384617	0.601627	0.486767	0.0791351	0.0764565	0.412302	0.186603	0.395886	0.385056	0.710551	0.903381
G6pd	24377	-0.0361925	-0.0668278	0.151871	0.128451	0.276593	0.955331	1.20493	-0.0848437	-0.194407	-0.051631	0.420437	0.591264	0.812412	1.12941	1.3528	-0.130926	-0.0845242	0.0313542	0.0628627	-0.216313	0.18223	0.942363	0.892681
Srd5a3	305291	-0.106285	-0.001257	-0.000590587	-0.120412	0.0452766	0.228643	0.433223	0.26834	0.425537	0.302277	0.619877	0.693365	0.826055	0.984898	1.09944	-0.46044	-0.20925	0.0837187	0.13184	-0.113241	0.336955	0.461801	0.892133
Nolc1	64896	0.144199	-0.0615103	-0.103336	-0.154794	-0.139554	-0.145705	-0.389378	0.150444	-0.282774	0.129521	0.256771	0.965999	0.715769	0.876659	1.31476	0.146918	-0.126119	0.311592	0.0987107	0.145965	0.176517	0.494162	0.888802
Hells	294071	0.288765	0.121846	0.327772	0.404837	0.541382	1.17886	1.17007	0.253716	1.01563	1.08935	1.50348	0.952517	0.354688	0.497239	0.514836	0.321709	0.479507	0.305157	0.425072	0.611057	0.785048	0.976142	0.888763
Reep5	364838	0.172287	0.282331	0.503354	0.521633	0.917025	1.5093	1.40752	-0.110467	-0.28749	0.208441	0.664865	1.57223	1.47692	1.59525	1.44765	-0.157694	-0.0474157	0.18367	0.442588	0.314585	0.556976	0.955513	0.886037
Abcc4	170924	0.179895	0.152548	-0.0367417	-0.0256	0.250258	0.6328	0.831848	0.116009	0.161518	0.192806	0.402594	0.485921	0.318662	0.479716	0.556354	0.0488629	0.0128615	0.085604	0.0604191	-0.112128	0.00278804	0.208852	0.881369
Pcbd1	29700	0.086443	-0.146153	0.0969669	0.0170487	0.0787301	0.329474	0.501658	0.461941	0.858697	0.923124	0.973239	0.845652	0.764303	1.06105	1.04028	0.104932	0.266603	0.113945	0.318135	0.421312	0.70989	0.797631	0.879203
Tm9sf2	306197	0.0224941	-0.142652	-0.0407452	-0.104248	0.0900507	0.155123	0.513344	0.469393	0.809655	0.867098	0.867564	0.617785	0.35126	0.647656	0.590418	-0.176448	0.0147874	-0.0700382	0.0455451	-0.0908284	0.324722	0.379237	0.869998
Eif4g1	287986	0.0664667	0.0473807	0.235506	0.152376	0.337809	0.461001	0.578919	-0.200018	-0.313017	-0.206093	0.316778	0.515685	0.368338	0.472417	0.410492	0.100878	0.0573486	0.325118	0.193078	0.327551	0.265997	0.566497	0.868238
Atf5	282840	0.00732138	-0.220658	-0.484175	-0.398689	-0.403507	-0.0705287	-0.983304	-1.407	-1.91412	-1.65459	-1.53662	-0.633695	-1.28272	-1.33864	-1.5036	-0.0499351	-0.133872	0.605132	0.00790868	-0.0302302	0.255933	0.900513	0.861703
Xpo1	85252	-0.0466438	-0.180692	0.0186417	-0.249095	-0.101748	-0.00352211	0.564663	0.439596	0.893646	0.738573	0.657043	0.454802	0.19694	0.48234	0.912685	0.0868351	0.204632	-0.157243	0.0700174	0.0524869	0.447028	0.427062	0.86078
Hsd17b8	361802	-0.166469	-0.133088	-0.315677	-0.224859	-0.299066	-0.232575	-0.682692	-0.0156714	0.221609	0.492427	0.677224	1.13754	0.986434	1.16365	1.16021	0.0100418	0.23029	0.494906	0.386218	0.485937	0.869016	0.84624	0.85006
Sec11a	65166	0.0440212	0.0133726	0.137614	-0.010059	0.174765	0.652212	0.97463	0.433195	0.70729	0.672244	0.843825	0.631466	0.347325	0.610701	0.745268	-0.0172395	0.149801	0.0599659	0.110378	0.0740591	0.271884	0.328423	0.848249
Dnm1l	114114	0.0723203	-0.0436402	0.00976946	-0.14967	0.00321062	0.08252	0.335331	0.277974	0.361762	0.62822	0.688001	0.782027	0.744098	1.1634	1.24521	-0.275087	0.0591836	-0.162461	0.174212	-0.0990848	0.263526	0.467608	0.841213
Smc1a	63996	0.06691	-0.0655699	0.0436996	0.0629958	0.106053	0.23097	0.514537	0.259558	0.528525	0.472887	0.609245	0.431568	0.253475	0.589239	0.730631	0.098072	0.0440752	0.0517309	0.0171834	0.188681	0.331299	0.371279	0.830271
Copa	304978	0.091223	-0.0823952	0.129224	0.0325229	0.0980614	0.119491	0.357368	0.179476	0.221779	0.427917	0.556589	0.73128	0.479428	0.830582	0.821875	-0.122649	-0.00935463	0.183685	0.041235	0.0643037	0.117044	0.420623	0.824991
Nol3	85383	-0.0179909	-0.00457791	0.0763197	0.00172701	0.128027	0.387005	0.683267	0.191539	0.209439	0.0898315	0.401073	0.554841	1.1191	0.875508	0.727556	-0.106068	-0.014217	-0.0527554	-0.0583924	-0.107841	0.00708026	0.287016	0.822536
Acsm3	24763	-0.27277	-0.401429	-0.258164	-0.384807	-0.251997	-0.576643	-1.0482	0.451635	0.608076	0.660666	0.348066	0.256681	0.479336	0.855314	1.05374	0.133932	0.107041	0.19572	0.0982178	0.391377	0.631844	0.808618	0.808549
	100364391	-0.0284977	0.0790025	0.216763	0.0154721	-0.128222	-1.11605	-2.0909	0.144289	-0.0510165	-0.188831	0.457986	0.386159	0.462733	-0.499418	-1.4631	0.458846	0.331833	0.444467	0.58251	1.03233	1.00513	1.11373	0.805808
Smc4	295107	0.123819	0.100248	0.12882	0.044059	0.051156	0.187661	0.444864	0.278119	0.596727	0.422335	0.491836	0.458945	0.391123	0.503749	0.610245	0.0384121	0.0395341	0.0750224	0.117323	0.00772523	0.457848	0.344091	0.79998
Obp3	259247	0.01915	-0.0684863	0.0298741	-0.404847	-0.334716	-1.61493	-2.79094	0.719246	1.28119	0.979922	0.638873	-0.0627418	-0.467629	-0.891769	-1.55161	0.213484	0.282997	-0.0556017	0.260201	0.797962	0.965099	0.669748	0.792817
Ywhab	56011	-0.00492996	-0.136803	0.0577901	-0.0518461	0.138844	0.109155	0.323308	0.110045	0.257915	0.256211	0.543764	0.799451	0.684784	0.71064	0.651781	0.0821564	0.00583992	0.12704	-0.024471	0.218238	0.323035	0.504467	0.791409
Blcap	171113	-0.172881	-0.202933	-0.189396	-0.277903	-0.38147	-0.0696072	-0.481279	-0.310361	-0.76393	-0.488181	-0.160739	0.787255	0.614379	0.779731	0.899225	0.00675227	-0.112222	0.322641	0.139614	0.0573687	0.238691	0.497494	0.78894
Rbks	362706	-0.0144282	-0.227805	-0.095695	-0.122256	-0.162369	0.267995	0.378765	0.0711861	0.449025	0.548504	0.536957	0.566701	0.444515	0.740343	0.758388	0.0562102	-0.0335648	0.235654	0.0927569	0.214551	0.250719	0.530797	0.772425
Ctnnal1	298019	0.195472	-0.206198	0.0473612	-0.150604	-0.0714001	0.108764	0.411303	0.345085	0.651879	0.441976	0.551485	0.494744	0.282014	0.689153	1.06859	0.0897884	0.0581985	-0.0634998	0.0880517	0.269599	0.352154	0.488221	0.759971
Gstm5	64352	0.283783	0.0873775	0.339897	0.21293	0.0349535	0.226589	0.574073	0.0823734	-0.174783	-0.168402	-0.163434	-0.104984	0.208654	0.279204	1.06484	-0.294271	0.27546	-0.16024	-0.0651336	0.148879	0.977651	0.918267	0.753527
Nnt	310378	0.0745457	-0.154407	0.0784326	0.00781729	0.18815	0.203471	0.507111	0.455473	0.835116	0.951492	1.00533	0.740569	0.376762	0.709164	0.537167	0.0369723	0.203957	0.0629745	0.182899	0.119826	0.286046	0.340409	0.752783
Rfc4	288003	0.150528	-0.172545	0.117008	-0.095964	-0.0106162	0.416124	0.443772	-0.00998772	0.032242	0.221512	0.170022	0.382093	0.42146	0.749993	0.775888	0.019473	0.16467	0.340928	0.179404	0.445874	0.327241	0.438841	0.751188
Bzw2	171439	-0.348605	-0.148557	-0.0825847	-0.293539	-0.155273	-0.0286108	-0.447232	0.0207978	-0.53309	0.00608357	0.13756	0.9012	0.765466	0.738131	0.748533	-0.173503	-0.138016	0.142238	0.0299046	0.274909	0.395863	0.630299	0.747599
Mbl2	64668	0.428823	0.393442	0.896013	0.423261	0.10615	0.458813	0.990458	0.835672	1.27835	1.15753	1.48381	0.706574	0.716635	1.04746	1.18633	0.574085	0.706355	0.176376	0.655599	1.04351	1.13155	1.09409	0.737269
Klhl21	313743	0.0338561	-0.132977	-0.0625524	-0.171344	-0.13666	-0.20099	-0.51197	-0.142756	-0.444428	-0.000472592	0.0735858	0.577108	0.608819	0.644125	0.83197	-0.0852954	-0.200677	0.243624	0.160851	0.311513	0.547608	0.570439	0.729793
Tmem50a	298552	0.149102	-0.242193	-0.298347	-0.124402	-0.0361558	0.309037	0.63011	0.386	0.513183	0.675998	0.847788	0.324255	0.336189	0.850088	1.16411	0.0147799	0.217695	-0.102062	-0.117357	0.123817	0.449162	0.397441	0.723676
Npc1	266732	-0.0104836	0.0773164	0.302466	0.187012	0.367751	0.51462	0.612627	-0.509323	-0.723573	-0.552004	-0.271285	0.158111	-0.352055	-0.202866	-0.594575	0.258238	0.319757	0.381572	0.159199	-0.101786	-0.27812	0.208217	0.710527
Dnah10	117252	-0.263103	-0.110932	0.0478685	0.0491783	0.0575621	0.753482	0.639735	-0.079598	-0.00945821	-0.0730742	0.0988753	0.389078	0.35445	0.52104	0.703446	-0.0734704	-0.0495897	0.00808412	-0.0974221	-0.155412	-0.0619648	0.415461	0.707833
Sod1	24786	-0.0225068	-0.0982773	-0.0502191	-0.100323	-0.104648	0.0531577	-0.549859	-0.209532	-0.306654	0.182198	0.449145	1.04038	0.894627	1.06918	0.961876	0.0172763	0.116747	0.600543	0.48623	0.704004	0.716427	0.96275	0.702043
Kif20b	309523	-0.0481733	-0.0270841	-0.0113884	-0.057547	-0.0387238	0.387866	0.864792	0.451375	0.602325	0.321543	0.766206	0.571806	0.233519	0.433142	0.497293	-0.193635	-0.075537	-0.00156212	-0.0134371	0.423057	0.694477	0.45292	0.697387
Srfbp1	291469	-0.187371	-0.207148	-0.341396	-0.108188	-0.252529	-0.227181	-0.600412	0.121173	-0.196433	0.0747051	0.132335	0.79072	0.791994	0.796417	0.85672	0.110421	-0.0213706	0.0205325	0.156543	0.269664	0.347582	0.506586	0.686839
Lig1	81513	0.0457878	-0.0031409	0.349102	-0.195267	0.0749997	0.452581	0.662303	-0.137873	-0.223741	-0.104636	0.150385	0.782756	0.763399	0.484941	0.575398	-0.141373	-0.0777962	0.201149	0.288696	0.316184	0.138837	0.268792	0.676474
Mlec	304543	0.220813	0.204091	0.396391	0.247044	0.414751	1.05825	0.983356	-0.0518931	-0.0244969	-0.00778198	0.191972	0.725478	0.401881	0.602508	0.369063	-0.0147876	0.180201	0.399599	0.21622	0.157328	0.0182235	0.270539	0.667637
Slc35a1	313139	0.0484371	-0.0788895	0.0105844	-0.0716289	0.105811	0.215458	0.436669	0.251416	0.670074	0.566932	0.526808	0.33312	0.170884	0.309396	0.43853	0.0174188	0.0939422	-0.0325408	0.0716999	0.0724626	0.30837	0.291728	0.667039
Rfc5	304528	-0.0330796	-0.250195	-0.229277	-0.224095	-0.0803529	0.234942	0.658167	0.303076	0.575419	0.418838	0.466015	0.328228	0.122463	0.499583	0.41453	0.106936	0.315118	0.233544	0.433558	0.436159	0.381751	0.371885	0.66344
Ap3m1	171126	0.0234654	-0.041535	0.12925	-0.0487332	0.123275	0.375164	0.538561	-0.0947334	-0.14684	0.175644	0.381476	0.95317	0.82102	0.854801	0.939698	-0.186666	0.0880033	0.244175	0.159735	-0.127328	0.236825	0.425916	0.66181
Gpx7	298376	0.20765	0.0956181	0.7452	0.482774	0.584787	0.978024	1.19406	-0.055034	-0.101898	0.163192	0.60385	1.07788	1.0629	1.2074	1.3207	-0.232292	-0.0832226	0.118529	0.373835	0.24486	0.24261	0.929091	0.653471
Csnk2b	81650	-0.16079	-0.330832	-0.392597	-0.385057	-0.42714	-0.188722	-0.470932	0.285837	0.499036	0.930794	0.633119	1.05186	0.524277	1.17198	1.11158	-0.255901	0.0689745	0.0923026	0.379628	-0.0336825	0.477973	0.375245	0.632448
Ppp2r5a	312754	0.111409	-0.00178279	0.0469412	0.1095	0.149811	0.4391	0.406931	-0.145882	0.240009	0.544367	0.539812	0.7448	0.556688	0.826455	0.87531	-0.313116	-0.0231959	-0.0674442	-0.0489628	-0.151178	0.105383	0.329074	0.629488
Jak1	84598	0.0839855	-0.231887	-0.0693849	-0.128097	-0.0730716	0.082531	0.385953	0.25508	0.535409	0.597102	0.372088	0.317963	0.151501	0.527347	0.713518	0.103913	0.197317	0.179861	0.121695	-0.00870228	0.218895	0.324036	0.628194
Nucb2	59295	0.100265	0.140146	0.482427	0.475386	0.700151	0.991222	0.801699	0.273319	0.488852	0.631502	1.05651	1.31194	1.17551	1.14511	1.07969	-0.0701372	-0.128508	0.367382	0.596107	0.611836	0.52775	0.515738	0.611613
LOC100911553	100911553	-0.123516	-0.138772	-0.330876	-0.220003	-0.169014	-0.298808	-0.471636	0.147578	0.032293	0.253139	0.0751875	0.469111	0.317512	0.355794	0.620815	-0.24587	-0.487308	-0.521367	-0.246991	-0.329644	-0.0903416	0.0877572	0.607519
	103692218	-0.0403888	-0.288766	-0.0708301	-0.0975416	-0.239295	-0.58078	-0.842384	0.259562	0.492642	0.905353	0.939232	1.29768	0.964105	1.27189	1.10359	-0.253538	-0.0500428	0.209626	0.297329	0.327056	0.569416	0.591894	0.602833
Slc25a4	85333	-0.136734	-0.148452	-0.0750525	-0.16401	-0.0928429	0.522724	1.48401	0.246136	0.296982	0.340149	0.399276	0.790169	0.910277	1.26926	1.9245	-0.175237	0.0516091	0.0712584	0.0652991	-0.304066	0.108034	0.19543	0.598615
Drap1	293674	-0.13659	-0.0925748	-0.0873015	-0.085942	-0.0577199	0.00347384	-0.30809	0.14841	0.150203	0.352562	0.321624	0.735526	0.609179	0.850186	0.921441	0.111074	-0.292713	0.301827	0.14758	0.176304	0.396789	0.479413	0.597851
Gbe1	288333	0.107372	-0.282527	-0.0722345	0.0935058	0.10436	0.642544	1.1072	0.271898	0.635914	0.466453	0.935212	0.093221	-0.29631	-0.0838008	-0.436098	0.176175	0.275739	-0.0809217	0.00259737	-0.224792	0.0565997	0.222472	0.588508
Il13ra1	252963	-0.145193	-0.0830535	-0.0612203	-0.113431	0.109105	0.228774	0.648633	0.149211	0.537144	0.75673	0.499264	0.505716	0.466344	1.03497	1.43197	-0.250928	-0.3071	-0.0322597	-0.0475741	-0.00674079	0.148604	0.317722	0.581127
Psmd9	161475	-0.051701	-0.0150296	-0.0905394	-0.0809146	-0.14115	-0.0479398	-0.511769	-0.293814	-0.511881	-0.135111	0.161418	0.815583	0.706056	0.981544	0.84241	-0.136895	-0.0511429	0.182869	0.331899	0.100587	0.513608	0.622596	0.572114
Casp3	25402	0.063574	0.116579	0.176482	-0.00402818	0.273316	0.68701	0.483781	-0.0820016	-0.14374	0.22734	0.523951	1.1609	1.17418	1.30244	1.08859	0.112706	0.194912	0.747145	0.603074	0.570742	0.546838	0.922461	0.572053
Pigx	288041	0.0469091	0.0161564	0.110761	-0.0351215	0.222231	0.45993	0.512565	0.0763946	0.169133	0.0989232	0.480947	0.405165	0.228605	0.320711	0.425684	0.122098	0.143862	0.33982	0.351987	0.171184	0.391077	0.292228	0.559391
Npdc1	296562	-0.0593301	0.213993	0.208245	0.182076	0.460597	0.69184	0.825891	-0.124202	-0.0783926	0.132548	0.335331	0.661754	0.77586	0.963235	0.745118	-0.101583	-0.0665681	0.0121862	0.129996	0.123841	-0.0203736	0.146739	0.554656
Ncapd2	362438	0.0964053	0.235039	0.304404	0.22523	0.197234	0.446214	0.560043	-0.172242	0.0841358	0.139595	0.20945	0.46112	0.27762	0.189561	0.391614	0.0914472	0.148941	0.0503853	0.119291	0.226973	0.336091	0.598605	0.554052
Ero1a	171562	0.0144589	-0.16878	-0.0653969	-0.242086	0.049856	0.173851	0.623471	0.394028	0.531477	0.677853	0.684274	0.56363	0.427448	0.64366	1.01528	0.120933	0.299287	0.125783	0.20679	0.206878	0.472474	0.346665	0.550436
Wasf3	682937	-0.0111492	-0.0350372	-0.0424097	-0.253718	0.0451423	0.205318	0.413375	0.0794816	0.337293	0.261952	0.398386	0.248777	0.319965	0.535092	0.376613	0.0292891	0.130521	-0.123462	0.189928	0.0794363	0.157249	0.450982	0.547684
Yme1l1	114217	0.0836484	-0.0429335	0.194225	0.107781	0.299518	0.38448	0.5545	-0.0817119	0.140306	0.158503	0.421762	0.147137	-0.217748	-0.0808347	-0.369898	0.0102767	0.142751	0.0413585	0.182562	0.0944128	0.252725	0.383028	0.547672
Tm7sf3	297725	0.265424	-0.0146886	0.26589	0.305772	0.466005	0.974817	1.57285	-0.0283727	0.249837	0.169068	0.267663	0.193567	-0.244369	0.303296	0.571433	-0.000274363	0.145152	-0.0284275	0.0750608	0.0685481	-0.00601824	0.394514	0.535606
Asah1	84431	0.0130153	-0.197043	-0.0418824	-0.199241	-0.0163861	0.414763	0.752914	0.46592	0.672125	0.850242	0.727759	0.957123	0.992854	1.43448	1.83734	-0.287893	-0.0825902	0.00116425	0.0710745	-0.226126	0.113568	0.0564689	0.534748
Zfp318	685082	-0.113782	-0.162193	-0.230221	-0.416571	-0.426571	-0.341819	-0.485015	0.398656	0.493484	0.396594	0.42518	0.466987	0.283707	0.558638	0.625914	0.196303	0.224153	0.117129	0.0233121	-0.0300584	0.368617	0.324252	0.533455
Sacm1l	116482	-0.0223108	-0.222367	-0.0122147	-0.0794872	0.0437429	0.178012	0.364787	0.158223	0.397215	0.468276	0.560327	0.422607	0.373099	0.399494	0.521859	-0.0203651	-0.00418314	-0.00412567	0.0871877	-0.00956931	0.105664	0.159278	0.531232
Adrb2	24176	-0.251744	-0.18113	-0.202321	-0.312635	-0.224819	-0.208505	-0.480789	-0.0515683	0.0978862	0.121885	-0.0632703	-0.00758006	-0.0600517	0.1168	0.632258	-0.185314	-0.40942	-0.398463	-0.633075	-0.526108	-0.353589	-0.304888	0.518179
Abcc1-ps1	688708	-0.100792	-0.0286157	-0.0165276	-0.0898754	0.0172553	0.399357	0.484519	0.0143539	-0.0253319	-0.000508221	0.205644	0.638134	0.593322	0.319479	0.596944	0.0441861	-0.0266551	0.133027	-0.109935	0.0613373	-0.121452	0.253748	0.515668
Fdps	83791	0.204484	-0.028562	0.333845	0.342938	0.391838	1.4142	1.34909	-0.104692	0.418739	0.755308	1.02301	1.20459	1.20356	1.61743	2.00363	-0.191198	-0.0637058	0.0961077	0.173788	-0.22933	0.293111	0.738613	0.492899
Srxn1	296271	-0.10872	-0.202066	-0.306647	-0.321253	-0.131821	0.798188	0.800594	0.0770237	-0.145447	-0.018904	-0.282836	0.479505	0.151641	0.422509	0.777741	-0.0479103	-0.0511355	0.217045	0.321622	-0.0887409	0.113885	0.380383	0.491108
Dipk1a	360906	-0.0948449	-0.0388552	-0.0938007	-0.108843	0.107078	0.406404	0.830651	0.605641	0.924019	0.741088	0.687412	-0.0268082	-0.0942659	0.261752	0.58803	-0.136366	-0.0352926	-0.0162877	-0.0931916	-0.0693202	0.019773	0.00350013	0.489567
Slc1a2	29482	-0.133984	-0.0749742	-0.275944	-0.470554	-0.398696	-0.852477	-1.11354	0.340177	0.0413247	0.489754	0.221711	0.718938	1.17672	1.61359	1.20679	-0.0591065	-0.0922645	0.242888	0.0166684	0.0303426	0.227799	0.370586	0.471069
Agxt2	83784	-0.116163	-0.0134961	0.0310397	-0.026733	-0.134709	-0.0596846	-0.605055	-0.217934	-0.354507	0.139938	0.313264	1.11033	0.973428	1.00323	0.929708	-0.137825	0.0184028	0.462514	0.355339	0.342965	0.390734	0.756832	0.462722
Pak1ip1	361232	-0.302732	-0.340272	-0.440213	-0.411301	-0.449478	-0.486152	-0.67856	-0.0782424	-0.302991	-0.0327207	-0.010193	0.558939	0.702674	0.584699	0.866865	-0.0191202	-0.0509502	0.0850415	0.0112281	0.108924	0.176592	0.173271	0.444664
Sgcb	680229	0.0484214	-0.0315153	-0.0209921	-0.0288079	-0.0172249	0.0889308	0.40125	0.000532814	0.0223883	0.397868	0.517769	0.911115	1.08691	1.1402	1.3418	-0.0914444	-0.012376	0.0651684	-0.000400241	-0.0079874	0.264638	0.333839	0.426464
Nrros	303875	0.0710729	0.07669	0.222691	0.043769	0.045152	0.453887	0.704026	0.338185	0.78236	0.392237	0.5168	0.0435713	-0.099142	0.154701	0.541741	0.241644	0.00550963	-0.0188317	-0.231031	-0.199738	-0.0829779	-0.227736	0.426102
Lig4	290907	-0.150811	-0.392188	-0.11076	-0.304772	-0.300311	-0.302576	-0.331406	0.281407	0.319768	0.40563	0.341668	0.370666	0.290437	0.531301	0.644534	0.167103	-0.0407571	-0.0252444	0.0520261	0.25085	0.229854	0.204168	0.42098
Mapkapk2	289014	-0.181889	0.00938027	0.0809311	0.00459412	0.102429	-0.390875	-0.607953	-0.232948	-0.386197	-0.373238	-0.223559	0.197858	-0.0299745	0.263429	0.631941	0.0991554	-0.023175	0.214889	0.023282	-0.0839984	-0.0050259	0.190225	0.405324
Klhl24	303803	-0.0741241	-0.142393	0.0443962	-0.189805	-0.133004	-0.0466817	-0.341485	0.154813	0.231893	0.343747	0.252474	0.402124	0.729844	0.659361	0.624707	0.122541	-0.0609384	0.323443	0.356984	0.365667	0.401189	0.607192	0.400492
Irgm2	100362733	-0.0989462	0.245919	0.105573	0.0181393	0.0596238	0.515261	0.530283	0.132962	0.098861	0.441062	-0.0094297	0.373876	0.0852001	0.473613	0.561979	0.347115	0.317101	0.498873	0.458846	0.522677	0.359591	0.283681	0.40023
Tmem109	361732	-0.041549	-0.0580965	0.0350687	0.104203	0.192909	0.534702	0.441835	-0.264129	-0.301796	-0.0466231	0.164119	1.01747	0.808436	0.555506	0.553278	0.0290203	-0.107069	0.232708	0.167096	-0.0669356	-0.0225935	0.250034	0.39993
Rad18	362412	-0.0373521	-0.0681246	-0.0634164	-0.145454	-0.0398841	0.263925	0.345002	0.0663007	0.00208137	0.201835	0.379372	0.0220955	0.177847	0.297493	0.708093	0.0609643	0.0196113	-0.0411841	0.165024	0.171799	0.0434852	0.0759133	0.398628
Stap2	363334	0.0775932	0.0360787	0.301571	0.285762	0.436532	0.615898	0.69993	-0.156862	0.251609	0.120605	0.409142	0.383762	-0.195228	-0.288427	-0.638098	-0.100633	-0.215988	0.0597713	-0.0430632	0.217894	0.20577	0.411433	0.392803
Anln	363031	0.00600776	0.192083	0.248647	-0.0528054	-0.0688179	0.582334	1.02431	0.403356	0.652574	0.630761	1.08113	1.37263	1.03237	0.840653	0.587408	-0.216238	0.0266658	-0.178029	-0.0532863	0.0535704	0.646745	0.466435	0.380051
Slc66a3	298906	0.00515394	-0.0157741	0.017848	-0.079909	-0.0411554	0.610005	1.14228	0.179779	0.204579	0.250013	0.2997	0.320107	0.461735	0.397333	0.366942	0.0344083	0.193011	0.0685927	0.111587	-0.00505886	0.198157	0.217816	0.369143
F11r	116479	0.0659427	-0.0699153	0.0825834	0.183452	0.25119	0.471887	0.754321	0.267269	0.461149	0.128837	0.306002	0.00452037	-0.236887	0.0290014	0.399612	0.132704	0.179848	0.088799	0.0560783	0.147901	0.0773674	0.0525523	0.367193
Zfp131	310375	-0.140246	-0.0487484	-0.0733407	-0.111028	-0.17157	-0.245055	-0.699862	-0.313915	-0.441164	-0.138066	-0.111427	0.639326	0.693257	0.667697	0.601	0.179928	-0.278119	0.315706	0.244203	0.133843	0.241999	0.0727079	0.366713
Tes	500040	0.00623553	-0.0801403	0.0926326	-0.133211	0.0791307	0.84579	1.39296	0.560925	0.796061	0.601935	0.39653	0.437252	0.397402	0.867154	1.58193	-0.0279842	0.0357051	-0.0746564	-0.223791	-0.425686	-0.26051	-0.384987	0.34591
Plk4	310344	-0.0134658	-0.0648465	-0.14837	-0.159747	-0.0973938	0.344266	0.83572	0.194328	0.202476	0.158763	0.413519	0.562723	0.531473	0.268798	0.415643	0.0387421	0.0805857	0.0793917	-0.073775	0.228253	0.473939	0.415145	0.344535
Mybbp1a	60571	0.135237	0.180611	0.461017	0.361393	0.562198	1.36425	1.59912	0.0256766	-0.146349	0.0258316	0.236317	0.984726	1.59527	1.91931	1.63897	0.18443	-0.148759	0.181142	-0.081735	0.0133967	-0.212698	-0.260359	0.323542
Isoc1	364879	-0.154682	-0.313545	-0.256781	-0.350897	-0.301499	-0.233599	-0.542304	0.460407	0.703687	1.06991	0.767717	1.05311	0.974146	1.11856	1.19119	-0.120554	0.035196	0.204266	0.276884	0.0519871	0.397594	0.348536	0.307122
Mcl1	60430	-0.341692	-0.279823	-0.280584	-0.499276	-0.271839	-0.764449	-0.956524	-0.183165	-0.203973	0.0875769	0.0398904	0.230093	0.190574	0.406312	0.714772	-0.359937	-0.426615	-0.106946	-0.150998	-0.394371	-0.319258	-0.348366	-0.322085
Abcc2	25303	-0.0405878	-0.177116	-0.146586	-0.199105	-0.202903	0.080586	0.449809	0.270541	0.163647	0.449254	-0.0559441	0.417035	-0.0919861	0.802457	0.749743	-0.311054	-0.2935	-0.218089	-0.360121	-0.678381	-0.602847	-0.531091	-0.361712
Nfil3	114519	-0.205075	-0.21365	-0.29912	-0.249976	-0.370471	-0.742802	-0.879595	-0.432358	-0.390504	-0.404892	-0.697128	-0.456401	-0.781757	-0.698288	-0.757356	-0.0822184	-0.414954	-0.047241	-0.248425	-0.0908386	-0.598105	-0.459472	-0.369283
Tdo2	64206	-0.191064	-0.59576	-0.579992	-0.487491	-0.296292	-1.6693	-1.25793	0.324758	0.161497	0.614685	-0.0280516	0.362867	0.816227	1.38958	1.80629	-0.532891	-0.817286	-0.497745	-0.72031	-0.800633	-0.451782	-0.298761	-0.428178
Cflar	117279	-0.333474	-0.133966	-0.327962	-0.470582	-0.306179	-0.570245	-0.815509	-0.0490592	-0.129505	-0.0809521	0.0483696	0.514706	0.430109	0.284894	0.395801	-0.261333	-0.271902	0.102121	-0.167068	-0.233635	-0.223455	-0.231788	-0.436682
Tubb2a	498736	-0.084108	-0.436388	-0.308951	-0.451233	-0.834921	-0.61248	-1.11166	0.159219	0.0947881	0.121942	-0.2145	-0.112034	-0.995052	-0.166729	-0.538831	0.109855	0.655174	0.839739	0.88122	0.121351	0.0502074	-0.0630194	-0.453145
Gpld1	291132	-0.0455936	0.017899	0.154585	0.0721577	-0.00681298	-0.428669	-0.814676	-0.225525	-0.382076	-0.471566	-0.182346	0.0866343	-0.0635555	-0.201703	-0.432427	0.33304	0.194345	0.432729	0.361897	0.468445	0.242484	0.108511	-0.465758
Nox4	85431	-0.196058	-0.218003	-0.189742	-0.445089	-0.490501	-1.1158	-1.53624	-0.0347302	-0.13047	-0.337422	-0.848664	-0.836529	-1.04491	-1.18496	-1.44034	0.307883	0.495374	0.510337	0.521759	0.0258047	-0.0457393	-0.522766	-0.523103
Hsd11b2	25117	0.0760516	0.133013	-0.0138265	-0.118086	-0.320532	-0.358569	-0.472887	-0.424228	-0.363226	-0.45079	-0.479826	-0.445075	-0.493539	-0.585055	-0.341638	-0.00768794	0.0507383	0.152555	0.273935	-0.0368687	-0.252188	-0.555623	-0.5358
Dpys	65135	-0.0578563	-0.0445532	0.0788179	0.0400823	-0.0300285	-0.248317	-0.466191	-0.213905	-0.310636	-0.232184	-0.210281	0.094273	-0.174772	-0.0798749	-0.332206	0.0381149	-0.0329138	0.221096	0.106657	0.167932	-0.26605	-0.060715	-0.570961
Hmgcr	25675	0.0383085	-0.194482	0.320892	0.0139724	0.310838	1.36435	1.36287	-0.635579	-0.801171	-0.560729	-0.464436	-0.0250769	-0.0324988	0.290041	1.07111	-0.257673	-0.378748	-0.318703	-0.393631	-1.1621	-1.20877	-0.932295	-0.581554
Aadac	57300	-0.105403	-0.237154	-0.121463	-0.154559	-0.173483	0.28789	0.448631	0.214262	0.523108	0.769356	0.40682	0.497267	0.321501	0.477689	0.417567	0.467911	0.554661	0.515607	0.678891	0.364952	0.414089	0.0516089	-0.593027
Slc10a2	29500	0.0692729	-0.184989	-0.102631	-0.201653	-0.476892	-0.373553	-0.659281	0.185502	-0.0097421	-0.141945	-0.353726	0.162572	-0.495179	-0.384761	-0.618648	0.0652181	0.252587	0.17186	0.204311	-0.28865	-0.896441	-0.485155	-0.659982
Cps1	497840	-0.0870702	-0.0906229	-0.0391509	0.0102751	-0.216479	-0.83898	-0.9246	-0.24553	-0.569276	-0.263872	-0.208007	0.296667	0.307749	0.725303	0.686437	-0.102027	-0.316178	-0.000950423	-0.377017	-0.355483	-0.5167	-0.198586	-0.747406
Ptprf	360406	-0.0902603	0.117465	0.119838	-0.0463904	-0.108545	-0.312651	-0.537721	-0.453726	-1.03952	-1.07037	-1.31471	-0.643705	-0.837154	-0.635552	-0.664533	0.2627	0.189425	0.442517	0.0689849	-0.145497	-0.693863	-0.690061	-0.790547
Cpb2	113936	-0.0655599	-0.00265337	0.139351	0.0616426	0.0466371	-0.0663401	-0.421049	-0.368267	-0.694873	-0.62094	-0.542789	-0.203596	-0.314352	-0.478332	-0.633334	-0.0896536	-0.111409	0.0858296	-0.037857	-0.210562	-0.466314	-0.484441	-0.799041
Fgfr4	25114	0.0416493	0.133826	0.0524877	0.0433433	0.0214966	-0.338572	-0.655696	-0.427915	-0.81741	-0.823959	-0.630852	-0.382595	-0.585396	-0.801108	-0.688869	-0.0532445	-0.131075	0.0343326	-0.0755439	0.0227444	-0.335206	-0.292271	-0.816071
Ust5r	171398	-0.0553228	0.0486906	0.226404	0.322798	0.194671	0.080178	-0.733748	-0.409272	-0.617636	-0.671496	-0.363816	-0.239236	-0.587534	-0.814865	-1.30277	0.206564	0.159327	0.350677	0.281487	0.34579	-0.288635	-0.430992	-0.833977
Rdh7	360420	-0.0045942	-0.0402363	0.0678949	-0.047233	-0.085582	-0.140123	-0.549756	-0.0978483	-0.0548571	-0.21024	-0.0134669	-0.238257	-0.462117	-0.573834	-0.731354	0.0765596	0.0982206	0.160926	0.157858	0.0309833	-0.0782188	-0.350696	-0.838173
Praf2	367743	0.0776093	0.0150185	0.410332	0.235399	0.413033	0.647902	1.12721	-0.410969	-0.496287	-0.760084	-0.685864	-0.710315	-1.03597	-0.941069	-0.795808	-0.155283	0.0765071	0.161066	-0.245295	-0.403381	-0.660922	-0.941792	-0.844431
Hao2	84029	-0.0776084	0.0671352	-0.0261424	-0.286487	-0.716817	-1.15808	-2.12789	-0.128566	-0.494145	-0.66097	-1.0184	-1.14511	-1.47663	-1.70123	-2.10801	0.304169	0.46087	0.181759	0.403468	-0.228231	-0.59937	-0.75791	-0.897445
Edem1	297504	-0.100314	-0.557209	-0.41634	-0.408488	-0.202902	-1.57643	-1.28988	0.0747988	0.00397543	0.60975	0.185015	0.327067	0.802862	0.86375	1.5075	-0.792897	-0.779775	-0.517557	-0.732501	-1.01728	-0.675121	-0.653736	-0.898355
Hgd	360719	0.0232593	0.0650037	0.0582425	-0.00612024	-0.0510048	-0.233037	-0.537591	-0.255737	-0.251876	-0.0125739	0.167104	0.325891	0.37288	0.576369	0.477193	0.0322639	0.12612	0.263415	0.158872	0.167709	-0.166309	-0.08098	-0.90668
Glyat	293779	-0.262927	-0.276725	-0.112937	-0.290637	-0.297667	-0.171095	-0.659635	-0.276821	-0.449577	-0.502119	-0.473594	0.141025	-0.669967	-0.628631	-0.875939	0.333855	0.0902466	0.675544	0.669816	0.336055	-0.0662027	-0.271371	-0.917925
Ambp	25377	-0.132863	-0.0317138	-0.10165	-0.0480956	-0.183244	-0.262429	-0.727195	-0.617912	-1.1103	-0.866463	-0.69841	-0.0789991	-0.343786	-0.446253	-0.737145	-0.15939	-0.279947	0.191812	-0.0514655	-0.0622158	-0.465014	-0.347822	-0.937318
Igfbp3	24484	-0.406585	-0.244128	-0.413252	-0.491709	-0.678261	-0.956641	-1.67242	-0.336086	-0.908292	-0.636082	-0.45731	-0.0621049	-0.537375	-0.4302	-1.39543	-0.118692	-0.124185	0.616774	0.347887	0.00206354	-0.17267	-0.447352	-0.972598
Sqle	29230	0.14585	-0.264462	0.0253664	0.0998207	0.22495	1.07391	1.2113	-0.339649	-0.0240203	-0.203976	-0.669428	-1.05415	-0.90052	-0.0999238	1.18989	-0.414371	-0.43843	-0.60363	-0.817736	-1.24115	-1.06754	-1.12376	-0.979051
Btg2	29619	-0.152346	-0.135725	-0.3397	-0.23299	0.118109	-0.730776	-0.702617	-0.0752701	-0.190083	-0.24463	-0.0158676	0.252755	0.102008	0.15573	0.403827	-0.935783	-1.09341	-1.05403	-0.861939	-1.02014	-0.980261	-0.965141	-0.989432
Slc22a8	83500	0.17349	0.374582	0.441783	0.321186	0.107379	0.0503851	-0.712492	-0.439956	-0.691921	-0.604316	-0.343674	-0.237874	-0.506184	-0.972963	-1.4132	0.322157	0.269172	0.495061	0.473209	0.276178	-0.153228	-0.398978	-1.12017
Ca5a	54233	-0.129602	0.16571	0.23566	0.473363	0.341274	0.805289	0.763941	-1.1982	-1.38561	-1.41784	-2.06504	-1.68089	-1.62722	-1.22043	-0.862695	0.282917	0.120748	0.246534	-0.0728913	-0.0800758	-0.494332	0.286511	-1.17842
Abat	81632	0.0946333	-0.123998	0.0284902	0.136375	0.129729	0.352348	0.796227	0.316255	0.479033	0.242181	-0.353931	-0.70448	-1.21485	-0.733372	-0.641526	0.180847	0.358829	-0.0636269	0.0813788	-0.206718	-0.400916	-0.560995	-1.24145
Fn1	25661	-0.13412	-0.404887	-0.298137	-0.394251	-0.406873	-1.21543	-0.863262	0.31718	0.256856	0.355967	-0.0223289	0.0414719	-0.0157356	0.380024	0.670787	0.0204629	-0.211987	-0.0546718	-0.193428	-0.279147	-0.553978	-0.974171	-1.27326
Itih3	50693	-0.0394851	0.0072164	0.0426999	-0.010198	0.0452473	-0.283719	-0.54039	-0.441704	-0.89768	-0.993683	-0.848383	-0.672504	-0.822027	-0.7863	-0.715134	-0.0652907	-0.196748	-0.0281803	-0.221715	-0.328051	-0.686689	-0.660249	-1.31093
Alox15	81639	-0.0601658	0.0658786	0.0460484	-0.170474	-0.506682	-0.586392	-0.735729	0.104214	-0.195507	-0.306378	-0.241599	-0.493749	-0.710714	-0.981879	-0.783145	-0.240362	-0.136048	-0.274592	-0.221437	-0.36248	-0.13175	-0.331574	-1.3836
Cpq	58952	-0.0503981	0.156654	0.215811	0.146059	-0.110477	-0.282839	-0.740891	-0.652695	-0.830206	-0.898971	-0.680296	-0.252464	-0.339685	-0.786545	-1.10827	0.165656	0.117971	0.282997	0.0981205	-0.0858968	-0.617592	-0.663528	-1.40237
Hbb-bs	689064	0.0900653	0.144495	0.093257	0.00389022	-0.500912	-0.625033	-0.645666	-0.0376461	-0.104986	-0.137422	-0.0112003	-0.103291	-0.353539	-0.56154	-0.671249	0.0954607	-0.292136	-0.094548	-0.1795	-0.416863	-0.028012	0.11791	-1.4973
Itih1	306251	0.0250968	0.105783	-0.0109123	-0.0178585	-0.0971274	-0.327375	-0.479431	-0.22005	-0.388123	-0.514529	-0.571239	-0.379591	-0.442086	-0.381528	-0.409382	-0.0357509	-0.109073	0.0613473	-0.164515	-0.239567	-0.47446	-0.59038	-1.55705
Vtn	29169	-0.0686147	-0.251261	-0.23135	-0.312288	-0.337304	-0.527914	-0.620933	0.199381	0.205838	0.0425918	-0.152203	-0.608319	-0.949905	-1.03422	-1.09086	-0.0645925	0.0877184	-0.0969057	-0.030881	-0.422486	-0.409285	-0.88055	-1.72668
Acat2	308100	0.100541	-0.28781	0.133878	0.108547	0.167773	1.0767	0.730593	-0.239834	0.0721654	-0.160102	-0.305309	-0.111337	-0.255552	0.358734	0.913021	-0.283978	-0.311758	-0.180236	-0.378707	-0.934639	-0.848845	-1.22671	-1.82939
Rup2	619560	-0.104594	-0.0167348	-0.148298	-0.173468	-0.29532	-0.331705	-0.91681	0.131604	0.139984	0.352315	0.0306251	0.0690641	-0.0928434	0.0294034	-0.327804	-0.322879	-0.0585835	0.0141332	0.0511818	-0.321437	-0.286608	-0.775682	-1.83722
Nrep	338475	-0.296358	-0.00791657	0.0868687	0.181099	-0.779756	-0.33585	-1.82861	-0.283966	-0.78504	-0.792325	-0.225357	-0.375747	-1.56925	-2.73659	-3.29989	0.285457	0.0702661	0.339382	0.385877	0.472121	-0.614192	-0.787668	-1.84601
Cyp2c11	29277	0.00303784	0.118327	0.0530911	-0.182272	-0.618364	-1.9309	-4.74985	-0.363231	-1.19453	-1.75926	-2.49012	-3.52796	-4.6587	-5.81247	-6.15182	0.401845	0.392135	0.73986	0.744683	0.616853	0.51155	0.35599	-1.85375
C1s	192262	-0.138541	-0.0178651	-0.0240234	-0.135885	-0.0563824	-0.819007	-1.50199	-1.04855	-1.69694	-2.01038	-1.99576	-2.03652	-2.28251	-2.16116	-2.14134	0.117334	0.0698215	0.270858	-0.30433	-0.474718	-1.30775	-1.52851	-1.9045
Slc17a3	266730	0.000903993	-0.229703	0.0969388	0.0994347	0.519019	1.10588	1.16978	-0.163868	-0.287116	-0.55445	-0.927051	-1.05511	-1.5537	-1.22859	-1.36255	-0.299883	-0.137548	-0.0904503	-0.30853	-0.73702	-1.07821	-1.18142	-1.91117
Tf	24825	0.0182297	-0.0452342	0.0210026	0.135339	0.113426	0.302958	0.694239	0.0390219	0.0648492	-0.33726	-0.654222	-1.2572	-1.36179	-1.23319	-1.16058	0.113212	0.0994248	-0.176555	-0.170371	-0.537292	-0.925407	-1.44857	-1.92024
Sds	25044	-0.309645	-0.724991	-0.296831	-0.970364	-0.0573027	-2.39387	-2.3508	-0.0999962	-0.82566	-0.671587	-1.049	-0.515827	0.177611	0.757362	2.0489	-0.49981	-0.578937	-1.02774	-1.27633	-0.660569	-0.44661	-1.36448	-1.98089
Dusp6	116663	-0.334869	0.125475	-0.394217	-0.588478	-0.630536	-1.27476	-1.02063	0.225939	-0.37258	-0.357761	-0.99328	-0.943251	-1.25074	-0.951664	-0.841131	-0.29123	-0.363852	-0.165787	-0.295197	-0.520478	-1.68768	-1.96861	-2.2099
Esr1	24890	0.150638	0.285798	0.316439	0.114934	0.268948	0.176967	0.538802	-0.728887	-0.930966	-0.799321	-1.08957	-0.422526	-0.77087	-1.20233	-1.60572	-0.580251	-0.29274	-0.226539	-0.687074	-0.728982	-1.62523	-1.42691	-2.21898
Apoc3	24207	-0.142126	-0.208692	-0.237335	-0.231394	-0.436799	-0.412256	-1.45958	-1.07294	-1.84006	-1.72474	-1.91462	-0.992299	-1.35135	-1.43893	-1.4184	0.0191119	-0.00699555	0.667786	0.375618	-0.0954795	-0.671158	-1.05142	-2.62228
Apoa1	25081	0.184813	-0.0653269	0.0352104	0.132926	0.0595816	0.322931	0.932516	-0.601001	-1.22194	-1.44679	-1.50639	-1.30405	-1.84358	-2.10273	-1.70249	-0.445658	-0.677961	-0.334117	-0.601275	-0.89642	-1.62594	-1.97399	-2.6299
Sez6	192247	-0.124184	-0.255874	-0.318802	0.00605352	-0.882003	-1.39424	-1.81552	-0.682513	-1.06694	-1.06475	-1.84008	-1.55431	-1.93271	-1.57527	-1.52093	0.0295414	0.110165	0.497678	0.28736	-0.209367	-1.01837	-1.55219	-2.77342
Cyp1a2	24297	-0.0320625	0.164987	0.0107521	-0.221106	-0.493742	-1.13647	-1.91815	-0.945178	-2.20031	-2.66758	-3.03799	-3.05286	-3.44664	-3.69891	-3.95107	0.158768	-0.1678	0.259723	-0.0883414	-0.209381	-1.42691	-1.63242	-3.20384
Stac3	362895	-0.23627	0.397491	0.128272	-0.00990503	-1.65782	-3.64713	-5.41193	-2.30736	-3.1717	-3.61099	-4.13337	-4.39282	-5.69314	-6.34827	-6.02031	0.142798	0.361633	-0.345614	-0.699923	-1.73494	-3.73588	-4.31966	-5.63608
Ca3	54232	0.0323095	-0.251585	-0.0948734	-0.419491	-1.3419	-2.33931	-3.95144	0.093176	0.197909	0.149131	-0.0458418	-0.542171	-1.04129	-1.22069	-1.72152	-0.18298	-0.0149177	-0.374993	-0.173565	-0.507339	-1.64045	-2.56293	-6.33388
